# Supplementary material for: Comparative efficacy of low-dose versus standard-dose azithromycin for patients with yaws: a randomised non-inferiority trial in Ghana and Papua New Guinea
Source: Lancet Glob Health. Author manuscript; Available in PMC 2021 Mar 9. (PMC7116878; doi:10.1016/S2214-109X(18)30023-8)
Supplement: Appendix 2 [file EMS117777-supplement-Appendix_2.xls]

## Sheet: Sheet1
country	age	sex	lesiontype	arm	TPPCR	HDPCR	lesion4	rprquan0	rprquan6	reason_not_rand	hd_tp	excluded	lesion_location	overalloutcome
Ghana	8	Female	Papillomata	30mg	1	0	Completely healed	16	0	Randomised	TP+ HD-	Included in Primary Analysis	Arm	Clinical Cure & Serological Cure
Ghana	7	Female	Papillomata	30mg	1	0	Completely healed	128	8	Randomised	TP+ HD-	Included in Primary Analysis	Leg	Clinical Cure & Serological Cure
Ghana	13	Male	Ulcer	30mg	0	0	Completely healed	32	8	Randomised	TP- HD-	Included in Primary Analysis	Leg	Clinical Cure & Serological Cure
Ghana	10	Male	Papillomata	20mg	1	0	Completely healed	16	16	Randomised	TP+ HD-	Included in Primary Analysis	Face/Neck	Clinical Cure & Non-Significant RPR Change
Ghana	9	Male	Ulcer	Not Randomised						T1&T2 neg		Patient did not meet trial inclusion criteria	Leg	Exlcuded from Primary Analysis
Ghana	8	Female	Papillomata	Not Randomised						T1&T2 neg		Patient did not meet trial inclusion criteria	Arm	Exlcuded from Primary Analysis
Ghana	14	Male	Ulcer	30mg	0	0	Completely healed	4	2	Randomised	TP- HD-	Included in Primary Analysis	Arm	Clinical Cure & Non-Significant RPR Change
Ghana	13	Female	Ulcer	Not Randomised						T1&T2 neg		Patient did not meet trial inclusion criteria	Arm	Exlcuded from Primary Analysis
Ghana	7	Male	Papillomata	30mg	1	0	Partially healed	64	8	Randomised	TP+ HD-	Included in Primary Analysis	Arm	Clinical Cure & Serological Cure
Ghana	12	Male	Ulcer	20mg	0	1	Completely healed	32	16	Randomised	TP- HD+	Included in Primary Analysis	Arm	Clinical Cure & Non-Significant RPR Change
Ghana	12	Female	Papillomata	30mg	1	0	Completely healed	32	16	Randomised	TP+ HD-	Included in Primary Analysis	Back	Clinical Cure & Non-Significant RPR Change
Ghana	14	Male	Ulcer	30mg	0	0	Completely healed	64	16	Randomised	TP- HD-	Included in Primary Analysis	Leg	Clinical Cure & Serological Cure
Ghana	11	Male	Ulcer	Not Randomised						T1&T2 neg		Patient did not meet trial inclusion criteria	Leg	Exlcuded from Primary Analysis
Ghana	6	Female	Ulcer	Not Randomised	0	0				T1&T2 neg	TP- HD-	Patient did not meet trial inclusion criteria	Leg	Exlcuded from Primary Analysis
Ghana	13	Male	Ulcer	20mg	0	0	Completely healed	32	4	Randomised	TP- HD-	Included in Primary Analysis	Leg	Clinical Cure & Serological Cure
Ghana	12	Female	Ulcer	Not Randomised	0	1				T1&T2 neg	TP- HD+	Patient did not meet trial inclusion criteria	Leg	Exlcuded from Primary Analysis
Ghana	7	Female	Ulcer	Not Randomised	0	1				T1&T2 neg	TP- HD+	Patient did not meet trial inclusion criteria	Leg	Exlcuded from Primary Analysis
Ghana	9	Male	Ulcer	Not Randomised	0	1				T2 neg	TP- HD+	Patient did not meet trial inclusion criteria	Leg	Exlcuded from Primary Analysis
Ghana	5	Female	Ulcer	Not Randomised	0	0				T1&T2 neg	TP- HD-	Patient did not meet trial inclusion criteria	Leg	Exlcuded from Primary Analysis
Ghana	13	Male	Ulcer	Not Randomised	0	0				T1&T2 neg	TP- HD-	Patient did not meet trial inclusion criteria	Leg	Exlcuded from Primary Analysis
Ghana	8	Male	Ulcer	Not Randomised	0	0				T1&T2 neg	TP- HD-	Patient did not meet trial inclusion criteria	Leg	Exlcuded from Primary Analysis
Ghana	10	Male	Ulcer	Not Randomised	0	1				T1&T2 neg	TP- HD+	Patient did not meet trial inclusion criteria	Leg	Exlcuded from Primary Analysis
Ghana	12	Male	Ulcer	20mg	1	0	Data at 4wks missing	16	8	Randomised	TP+ HD-	4 Week Lesion Data Mission	Leg	Exlcuded from Primary Analysis
Ghana	15	Male	Ulcer	30mg	1	1	Completely healed	32		Randomised	TP+ HD+	Missing 6 Month Follow-up RPR	Leg	Exlcuded from Primary Analysis
Ghana	10	Male	Ulcer	Not Randomised	0	1				T1&T2 neg	TP- HD+	Patient did not meet trial inclusion criteria	Leg	Exlcuded from Primary Analysis
Ghana	8	Male	Ulcer	Not Randomised	0	0				T1&T2 neg	TP- HD-	Patient did not meet trial inclusion criteria	Arm	Exlcuded from Primary Analysis
Ghana	7	Male	Ulcer	Not Randomised	0	0				T1&T2 neg	TP- HD-	Patient did not meet trial inclusion criteria	Leg	Exlcuded from Primary Analysis
Ghana	7	Male	Ulcer	Not Randomised	0	1				T1&T2 neg	TP- HD+	Patient did not meet trial inclusion criteria	Leg	Exlcuded from Primary Analysis
Ghana	15	Male	Ulcer	Not Randomised	0	0				T1&T2 neg	TP- HD-	Patient did not meet trial inclusion criteria	Leg	Exlcuded from Primary Analysis
Ghana	12	Male	Ulcer	Not Randomised	0	1				T2 neg	TP- HD+	Patient did not meet trial inclusion criteria	Leg	Exlcuded from Primary Analysis
Ghana	9	Female	Papillomata	20mg	1	0	Lost	32		Randomised	TP+ HD-	Missing 6 Month Follow-up RPR	Arm	Exlcuded from Primary Analysis
Ghana	9	Male	Ulcer	Not Randomised	0	1				T2 neg	TP- HD+	Patient did not meet trial inclusion criteria	Leg	Exlcuded from Primary Analysis
Ghana	11	Male	Ulcer	Not Randomised	0	0				T2 neg	TP- HD-	Patient did not meet trial inclusion criteria	Leg	Exlcuded from Primary Analysis
Ghana	9	Female	Papillomata	20mg	1	0	Completely healed	32	16	Randomised	TP+ HD-	Included in Primary Analysis	Leg	Clinical Cure & Non-Significant RPR Change
Ghana	14	Female	Ulcer	Not Randomised	0	1				T2 neg	TP- HD+	Patient did not meet trial inclusion criteria	Leg	Exlcuded from Primary Analysis
Ghana	11	Male	Ulcer	Not Randomised	0	1				T1&T2 neg	TP- HD+	Patient did not meet trial inclusion criteria	Leg	Exlcuded from Primary Analysis
Ghana	10	Male	Ulcer	Not Randomised	0	1				T1&T2 neg	TP- HD+	Patient did not meet trial inclusion criteria	Arm	Exlcuded from Primary Analysis
Ghana	8	Male	Ulcer	20mg	0	0	Completely healed	4		Randomised	TP- HD-	Missing 6 Month Follow-up RPR	Leg	Exlcuded from Primary Analysis
Ghana	7	Male	Ulcer	Not Randomised	0	0				T1&T2 neg	TP- HD-	Patient did not meet trial inclusion criteria	Leg	Exlcuded from Primary Analysis
Ghana	7	Female	Ulcer	Not Randomised	0	1				T1&T2 neg	TP- HD+	Patient did not meet trial inclusion criteria	Leg	Exlcuded from Primary Analysis
Ghana	7	Female	Ulcer	30mg	0	0	Partially healed	2		Randomised	TP- HD-	Missing 6 Month Follow-up RPR	Leg	Exlcuded from Primary Analysis
Ghana	10	Female	Ulcer	Not Randomised	0	0				T1&T2 neg	TP- HD-	Patient did not meet trial inclusion criteria	Leg	Exlcuded from Primary Analysis
Ghana	9	Male	Ulcer	Not Randomised	0	0				T1&T2 neg	TP- HD-	Patient did not meet trial inclusion criteria	Leg	Exlcuded from Primary Analysis
Ghana	13	Male	Ulcer	20mg	0	0	Completely healed	2	2	Randomised	TP- HD-	Included in Primary Analysis	Leg	Clinical Cure & Non-Significant RPR Change
Ghana	14	Male	Ulcer	20mg	0	0	Completely healed	64	16	Randomised	TP- HD-	Included in Primary Analysis	Leg	Clinical Cure & Serological Cure
Ghana	7	Male	Ulcer	Not Randomised	0	0				T1&T2 neg	TP- HD-	Patient did not meet trial inclusion criteria	Leg	Exlcuded from Primary Analysis
Ghana	7	Male	Ulcer	Not Randomised	0	1				T1&T2 neg	TP- HD+	Patient did not meet trial inclusion criteria	Leg	Exlcuded from Primary Analysis
Ghana	10	Male	Ulcer	Not Randomised	0	1				T1&T2 neg	TP- HD+	Patient did not meet trial inclusion criteria	Leg	Exlcuded from Primary Analysis
Ghana	13	Male	Ulcer	Not Randomised	0	1				T2 neg	TP- HD+	Patient did not meet trial inclusion criteria	Leg	Exlcuded from Primary Analysis
Ghana	10	Female	Ulcer	Not Randomised	0	0				T1&T2 neg	TP- HD-	Patient did not meet trial inclusion criteria	Leg	Exlcuded from Primary Analysis
Ghana	13	Male	Papillomata	30mg	0	0	Completely healed	16	8	Randomised	TP- HD-	Included in Primary Analysis	Face/Neck	Clinical Cure & Non-Significant RPR Change
Ghana	12	Male	Ulcer	30mg	0	0	Partially healed	16	8	Randomised	TP- HD-	Included in Primary Analysis	Leg	Clinical Cure & Non-Significant RPR Change
Ghana	14	Female	Ulcer	Not Randomised	0	1				T1&T2 neg	TP- HD+	Patient did not meet trial inclusion criteria	Leg	Exlcuded from Primary Analysis
Ghana	7	Male	Ulcer	Not Randomised	0	0				T1&T2 neg	TP- HD-	Patient did not meet trial inclusion criteria	Leg	Exlcuded from Primary Analysis
Ghana	10	Male	Ulcer	30mg	0	0	Completely healed	0	0	Randomised	TP- HD-	Negative RPR at baseline	Leg	Exlcuded from Primary Analysis
Ghana	15	Male	Papillomata	30mg	1	0	Completely healed	64	4	Randomised	TP+ HD-	Included in Primary Analysis	Leg	Clinical Cure & Serological Cure
Ghana	10	Male	Ulcer	20mg	0	1	Completely healed	2	4	Randomised	TP- HD+	Included in Primary Analysis	Leg	Clinical Cure & Non-Significant RPR Change
Ghana	7	Male	Ulcer	Not Randomised	0	0				T1&T2 neg	TP- HD-	Patient did not meet trial inclusion criteria	Leg	Exlcuded from Primary Analysis
Ghana	9	Female	Ulcer	20mg	0	0	Completely healed	32	8	Randomised	TP- HD-	Included in Primary Analysis	Leg	Clinical Cure & Serological Cure
Ghana	7	Male	Ulcer	30mg	0	1	Completely healed	64	32	Randomised	TP- HD+	Included in Primary Analysis	Leg	Clinical Cure & Non-Significant RPR Change
Ghana	9	Male	Ulcer	20mg	0	0	Completely healed	32	16	Randomised	TP- HD-	Included in Primary Analysis	Leg	Clinical Cure & Non-Significant RPR Change
Ghana	8	Male	Ulcer	30mg	0	0	Partially healed	64	64	Randomised	TP- HD-	Included in Primary Analysis	Leg	Clinical Cure & Non-Significant RPR Change
Ghana	6	Female	Papillomata	20mg	1	0	Completely healed	64	128	Randomised	TP+ HD-	Included in Primary Analysis	Arm	Clinical Cure & Non-Significant RPR Change
Ghana	10	Male	Ulcer	30mg	0	0	Completely healed	128	64	Randomised	TP- HD-	Included in Primary Analysis	Arm	Clinical Cure & Non-Significant RPR Change
Ghana	5	Male	Ulcer	20mg	0	0	Completely healed		64	Randomised	TP- HD-	Missing Basline RPR	Leg	Exlcuded from Primary Analysis
Ghana	9	Male	Papillomata	30mg	1	0	Completely healed		8	Randomised	TP+ HD-	Missing Basline RPR	Face/Neck	Exlcuded from Primary Analysis
Ghana	6	Female	Papillomata	30mg	1	0	Completely healed	32	8	Randomised	TP+ HD-	Included in Primary Analysis	Back	Clinical Cure & Serological Cure
Ghana	13	Female	Ulcer	20mg	0	0	Partially healed	32		Randomised	TP- HD-	Missing 6 Month Follow-up RPR	Leg	Exlcuded from Primary Analysis
Ghana	5	Male	Papillomata	20mg	1	0	Completely healed		8	Randomised	TP+ HD-	Missing Basline RPR	Arm	Exlcuded from Primary Analysis
Ghana	15	Male	Ulcer	20mg	0	0	Completely healed	2		Randomised	TP- HD-	Missing 6 Month Follow-up RPR	Leg	Exlcuded from Primary Analysis
Ghana	8	Male	Ulcer	30mg	1	0	Completely healed		2	Randomised	TP+ HD-	Missing Basline RPR	Leg	Exlcuded from Primary Analysis
Ghana	7	Female	Papillomata	20mg	0	0	Completely healed		2	Randomised	TP- HD-	Missing Basline RPR	Face/Neck	Exlcuded from Primary Analysis
Ghana	7	Male	Ulcer	30mg	0	0	Completely healed	8	1	Randomised	TP- HD-	Included in Primary Analysis	Arm	Clinical Cure & Serological Cure
Ghana	10	Male	Ulcer	20mg	0	1	Completely healed	128	64	Randomised	TP- HD+	Included in Primary Analysis	Leg	Clinical Cure & Non-Significant RPR Change
Ghana	12	Female	Ulcer	20mg	0	0	Completely healed		8	Randomised	TP- HD-	Missing Basline RPR	Leg	Exlcuded from Primary Analysis
Ghana	12	Male	Papillomata	20mg	1	0	Completely healed	16	16	Randomised	TP+ HD-	Included in Primary Analysis	Leg	Clinical Cure & Non-Significant RPR Change
Ghana	10	Male	Ulcer	30mg	0	0	Completely healed		128	Randomised	TP- HD-	Missing Basline RPR	Arm	Exlcuded from Primary Analysis
Ghana	11	Male	Ulcer	20mg	0	0	Completely healed	32	1	Randomised	TP- HD-	Included in Primary Analysis	Leg	Clinical Cure & Serological Cure
Ghana	14	Male	Ulcer	30mg	0	1	Completely healed	32	8	Randomised	TP- HD+	Included in Primary Analysis	Leg	Clinical Cure & Serological Cure
Ghana	13	Male	Ulcer	30mg	0	0	Completely healed	1	1	Randomised	TP- HD-	Included in Primary Analysis	Leg	Clinical Cure & Non-Significant RPR Change
Ghana	10	Male	Ulcer	20mg	1	0	Completely healed	8	1	Randomised	TP+ HD-	Included in Primary Analysis	Leg	Clinical Cure & Serological Cure
Ghana	8	Male	Ulcer	30mg	1	0	Completely healed	64		Randomised	TP+ HD-	Missing 6 Month Follow-up RPR	Leg	Exlcuded from Primary Analysis
Ghana	11	Female	Ulcer	20mg	0	0	Completely healed	16		Randomised	TP- HD-	Missing 6 Month Follow-up RPR	Leg	Exlcuded from Primary Analysis
Ghana	7	Male	Ulcer	30mg	1	0	No improvement	32		Randomised	TP+ HD-	Missing 6 Month Follow-up RPR	Leg	Exlcuded from Primary Analysis
Ghana	12	Male	Ulcer	20mg	1	0	Completely healed	8	0	Randomised	TP+ HD-	Included in Primary Analysis	Leg	Clinical Cure & Serological Cure
Ghana	7	Female	Ulcer	20mg	1	1	Completely healed	16	0	Randomised	TP+ HD+	Included in Primary Analysis	Leg	Clinical Cure & Serological Cure
Ghana	10	Male	Papillomata	30mg	1	0	Lost	32		Randomised	TP+ HD-	Missing 6 Month Follow-up RPR	Leg	Exlcuded from Primary Analysis
Ghana	5	Male	Ulcer	30mg	0	1	Completely healed	1		Randomised	TP- HD+	Missing 6 Month Follow-up RPR	Leg	Exlcuded from Primary Analysis
Ghana	6	Female	Papillomata	30mg	0	0	Completely healed	32		Randomised	TP- HD-	Missing 6 Month Follow-up RPR	Leg	Exlcuded from Primary Analysis
Ghana	10	Male	Ulcer	20mg	1	0	Completely healed		1	Randomised	TP+ HD-	Missing Basline RPR	Leg	Exlcuded from Primary Analysis
Ghana	12	Male	Ulcer	30mg	0	0	Partially healed	32	4	Randomised	TP- HD-	Included in Primary Analysis	Leg	Clinical Cure & Serological Cure
Ghana	15	Male	Ulcer	20mg	0	1	Completely healed	1	1	Randomised	TP- HD+	Included in Primary Analysis	Leg	Clinical Cure & Non-Significant RPR Change
Ghana	14	Male	Ulcer	30mg	1	0	Completely healed	32	8	Randomised	TP+ HD-	Included in Primary Analysis	Leg	Clinical Cure & Serological Cure
Ghana	10	Male	Ulcer	20mg	0	1	Completely healed	8	4	Randomised	TP- HD+	Included in Primary Analysis	Leg	Clinical Cure & Non-Significant RPR Change
Ghana	12	Male	Ulcer	30mg	0	0	Completely healed	4	4	Randomised	TP- HD-	Included in Primary Analysis	Leg	Clinical Cure & Non-Significant RPR Change
Ghana	7	Male	Ulcer	20mg	0	1	Completely healed	0		Randomised	TP- HD+	Missing 6 Month Follow-up RPR	Leg	Exlcuded from Primary Analysis
Ghana	7	Female	Ulcer	20mg	0	0	Completely healed	0	0	Randomised	TP- HD-	Negative RPR at baseline	Leg	Exlcuded from Primary Analysis
Ghana	11	Male	Papillomata	30mg	1	0	Completely healed	64	0	Randomised	TP+ HD-	Included in Primary Analysis	Leg	Clinical Cure & Serological Cure
Ghana	15	Male	Ulcer	Not Randomised	0	1	Completely healed			T2 neg	TP- HD+	Patient did not meet trial inclusion criteria	Leg	Exlcuded from Primary Analysis
Ghana	8	Female	Papillomata	30mg	1	0	Completely healed	32	8	Randomised	TP+ HD-	Included in Primary Analysis	Leg	Clinical Cure & Serological Cure
Ghana	9	Female	Ulcer	30mg	0	1	Completely healed	64	64	Randomised	TP- HD+	Included in Primary Analysis	Leg	Clinical Cure & Non-Significant RPR Change
Ghana	8	Male	Papillomata	20mg	1	0	Completely healed	32	2	Randomised	TP+ HD-	Included in Primary Analysis	Face/Neck	Clinical Cure & Serological Cure
Ghana	6	Female	Papillomata	30mg	1	0	Completely healed	128	128	Randomised	TP+ HD-	Included in Primary Analysis	Leg	Clinical Cure & Non-Significant RPR Change
Ghana	8	Male	Papillomata	30mg	1	0	Completely healed	32	8	Randomised	TP+ HD-	Included in Primary Analysis	Leg	Clinical Cure & Serological Cure
Ghana	6	Female	Ulcer	20mg	1	1	Completely healed	32		Randomised	TP+ HD+	Missing 6 Month Follow-up RPR	Leg	Exlcuded from Primary Analysis
Ghana	13	Male	Ulcer	30mg	0	0	Completely healed	16	16	Randomised	TP- HD-	Included in Primary Analysis	Leg	Clinical Cure & Non-Significant RPR Change
Ghana	14	Male	Ulcer	30mg	0	1	Completely healed	0		Randomised	TP- HD+	Missing 6 Month Follow-up RPR	Leg	Exlcuded from Primary Analysis
Ghana	8	Male	Papillomata	20mg	0	0	Completely healed	0	0	Randomised	TP- HD-	Negative RPR at baseline	Back	Exlcuded from Primary Analysis
Ghana	14	Male	Papillomata	20mg	1	0	Completely healed	64	16	Randomised	TP+ HD-	Included in Primary Analysis	Arm	Clinical Cure & Serological Cure
Ghana	8	Male	Papillomata	20mg	1	0	Completely healed	32	2	Randomised	TP+ HD-	Included in Primary Analysis	Face/Neck	Clinical Cure & Serological Cure
Ghana	7	Male	Ulcer	20mg	0	1	Completely healed	0	0	Randomised	TP- HD+	Negative RPR at baseline	Leg	Exlcuded from Primary Analysis
Ghana	8	Male	Ulcer	30mg	0	1	Completely healed	0		Randomised	TP- HD+	Missing 6 Month Follow-up RPR	Leg	Exlcuded from Primary Analysis
Ghana	6	Female	Ulcer	20mg	0	1	Completely healed	0	0	Randomised	TP- HD+	Negative RPR at baseline	Leg	Exlcuded from Primary Analysis
Ghana	9	Male	Papillomata	30mg	1	0	Completely healed	64	4	Randomised	TP+ HD-	Included in Primary Analysis	Arm	Clinical Cure & Serological Cure
Ghana	11	Male	Ulcer	30mg	0	0	Partially healed	32	4	Randomised	TP- HD-	Included in Primary Analysis	Leg	Clinical Cure & Serological Cure
Ghana	11	Female	Papillomata	20mg	0	0	Completely healed	128	16	Randomised	TP- HD-	Included in Primary Analysis	Face/Neck	Clinical Cure & Serological Cure
Ghana	13	Female	Ulcer	20mg	0	0	Completely healed	32	8	Randomised	TP- HD-	Included in Primary Analysis	Leg	Clinical Cure & Serological Cure
Ghana	11	Male	Ulcer	Not Randomised	0	0				T1&T2 neg	TP- HD-	Patient did not meet trial inclusion criteria	Leg	Exlcuded from Primary Analysis
Ghana	9	Female	Ulcer	Not Randomised	0	0				T1 or T2 missing	TP- HD-	Patient did not meet trial inclusion criteria	Leg	Exlcuded from Primary Analysis
Ghana	13	Female		Not Randomised	0	0				T1&T2 neg	TP- HD-	Patient did not meet trial inclusion criteria	Missing	Exlcuded from Primary Analysis
Ghana	10	Female	Ulcer	30mg	1	0	Completely healed	8	0	Randomised	TP+ HD-	Included in Primary Analysis	Leg	Clinical Cure & Serological Cure
Ghana	11	Male	Ulcer	20mg	0	1	Completely healed	32	4	Randomised	TP- HD+	Included in Primary Analysis	Arm	Clinical Cure & Serological Cure
Ghana	8	Female	Ulcer	30mg	0	1	Completely healed	64	32	Randomised	TP- HD+	Included in Primary Analysis	Leg	Clinical Cure & Non-Significant RPR Change
Ghana	12	Male	Ulcer	30mg	0	0	Completely healed	32	8	Randomised	TP- HD-	Included in Primary Analysis	Arm	Clinical Cure & Serological Cure
Ghana	5	Female	Ulcer	20mg	0	1	Completely healed	0	0	Randomised	TP- HD+	Negative RPR at baseline	Leg	Exlcuded from Primary Analysis
Ghana	7	Male	Ulcer	20mg	0	1	Completely healed	16	4	Randomised	TP- HD+	Included in Primary Analysis	Leg	Clinical Cure & Serological Cure
Ghana	9	Male	Ulcer	30mg	0	0	Completely healed	2	4	Randomised	TP- HD-	Included in Primary Analysis	Leg	Clinical Cure & Non-Significant RPR Change
Ghana	12	Male	Ulcer	Not Randomised	0	0				T1&T2 neg	TP- HD-	Patient did not meet trial inclusion criteria	Leg	Exlcuded from Primary Analysis
Ghana	7	Male	Ulcer	Not Randomised	0	1				T1&T2 neg	TP- HD+	Patient did not meet trial inclusion criteria	Leg	Exlcuded from Primary Analysis
Ghana	13	Male	Papillomata	30mg	1	0	Completely healed	32	4	Randomised	TP+ HD-	Included in Primary Analysis	Leg	Clinical Cure & Serological Cure
Ghana	7	Male	Ulcer	30mg	0	0	Completely healed	0	0	Randomised	TP- HD-	Negative RPR at baseline	Leg	Exlcuded from Primary Analysis
Ghana	7	Female	Papillomata	30mg	1	0	Completely healed	32	0	Randomised	TP+ HD-	Included in Primary Analysis	Face/Neck	Clinical Cure & Serological Cure
Ghana	6	Male	Ulcer	20mg	1	1	Partially healed	32	1	Randomised	TP+ HD+	Included in Primary Analysis	Leg	Clinical Cure & Serological Cure
Ghana	13	Female	Ulcer	Not Randomised				0		T1&T2 neg		Patient did not meet trial inclusion criteria	Leg	Exlcuded from Primary Analysis
Ghana	12	Male	Ulcer	30mg			Completely healed	2	0	Randomised		Missing Baseline PCR	Leg	Exlcuded from Primary Analysis
Ghana	14	Male	Ulcer	Not Randomised				0		T2 neg		Patient did not meet trial inclusion criteria	Arm	Exlcuded from Primary Analysis
Ghana	11	Male	Ulcer	20mg	0	0	Partially healed	0	1	Randomised	TP- HD-	Negative RPR at baseline	Leg	Exlcuded from Primary Analysis
Ghana	9	Male	Ulcer	20mg	0	0	Completely healed	0	0	Randomised	TP- HD-	Negative RPR at baseline	Leg	Exlcuded from Primary Analysis
Ghana	12	Male	Ulcer	30mg	0	1	Completely healed	2		Randomised	TP- HD+	Missing 6 Month Follow-up RPR	Leg	Exlcuded from Primary Analysis
Ghana	15	Female	Ulcer	Not Randomised	0	0				T1&T2 neg	TP- HD-	Patient did not meet trial inclusion criteria	Leg	Exlcuded from Primary Analysis
Ghana	15	Male	Ulcer	Not Randomised	0	0				T1&T2 neg	TP- HD-	Patient did not meet trial inclusion criteria	Leg	Exlcuded from Primary Analysis
Ghana	11	Female	Ulcer	Not Randomised						T1&T2 neg		Patient did not meet trial inclusion criteria	Leg	Exlcuded from Primary Analysis
Ghana	7	Male	Ulcer	20mg	1	0	Completely healed	16	8	Randomised	TP+ HD-	Included in Primary Analysis	Leg	Clinical Cure & Non-Significant RPR Change
Ghana	8	Male	Ulcer	Not Randomised						T1&T2 neg		Patient did not meet trial inclusion criteria	Face/Neck	Exlcuded from Primary Analysis
Ghana	15	Male	Ulcer	Not Randomised						T1 neg		Patient did not meet trial inclusion criteria	Leg	Exlcuded from Primary Analysis
Ghana	12	Female	Ulcer	Not Randomised						T1&T2 neg		Patient did not meet trial inclusion criteria	Back	Exlcuded from Primary Analysis
Ghana	8	Female	Ulcer	Not Randomised						T1&T2 neg		Patient did not meet trial inclusion criteria	Leg	Exlcuded from Primary Analysis
Ghana	9	Male	Ulcer	Not Randomised						T1&T2 neg		Patient did not meet trial inclusion criteria	Leg	Exlcuded from Primary Analysis
Ghana	12	Male	Ulcer	Not Randomised						T1&T2 neg		Patient did not meet trial inclusion criteria	Leg	Exlcuded from Primary Analysis
Ghana	12	Male	Papillomata	Not Randomised						T1&T2 neg		Patient did not meet trial inclusion criteria	Face/Neck	Exlcuded from Primary Analysis
Ghana	15	Male	Papillomata	Not Randomised						T1&T2 neg		Patient did not meet trial inclusion criteria	Arm	Exlcuded from Primary Analysis
Ghana	12	Female	Ulcer	Not Randomised						T1&T2 neg		Patient did not meet trial inclusion criteria	Leg	Exlcuded from Primary Analysis
Ghana	9	Female	Ulcer	Not Randomised						T1&T2 neg		Patient did not meet trial inclusion criteria	Leg	Exlcuded from Primary Analysis
Ghana	7	Male	Papillomata	20mg	1	0	Completely healed	128		Randomised	TP+ HD-	Missing 6 Month Follow-up RPR	Arm	Exlcuded from Primary Analysis
Ghana	8	Female	Ulcer	Not Randomised						T1&T2 neg		Patient did not meet trial inclusion criteria	Leg	Exlcuded from Primary Analysis
Ghana	12	Male	Papillomata	20mg	1	0	Completely healed	32	4	Randomised	TP+ HD-	Included in Primary Analysis	Arm	Clinical Cure & Serological Cure
Ghana	5	Male	Papillomata	30mg	0	0	Completely healed	0	0	Randomised	TP- HD-	Negative RPR at baseline	Trunk	Exlcuded from Primary Analysis
Ghana	5	Female	Ulcer	20mg	0	0	Partially healed			Randomised	TP- HD-	Missing 6 Month Follow-up RPR	Leg	Exlcuded from Primary Analysis
Ghana	14	Female	Ulcer	30mg	1	1	Completely healed	8	1	Randomised	TP+ HD+	Included in Primary Analysis	Leg	Clinical Cure & Serological Cure
Ghana	11	Male	Papillomata	20mg	1	0	Completely healed	8	2	Randomised	TP+ HD-	Included in Primary Analysis	Leg	Clinical Cure & Serological Cure
Ghana	8	Male	Ulcer	30mg	0	1	Completely healed	0	0	Randomised	TP- HD+	Negative RPR at baseline	Leg	Exlcuded from Primary Analysis
Ghana	8	Male	Ulcer	30mg	0	1	Completely healed	0	0	Randomised	TP- HD+	Negative RPR at baseline	Leg	Exlcuded from Primary Analysis
Ghana	13	Male	Papillomata	20mg	0	0	Completely healed	0	0	Randomised	TP- HD-	Negative RPR at baseline	Leg	Exlcuded from Primary Analysis
Ghana	7	Male	Ulcer	20mg	0	1	Completely healed	0	0	Randomised	TP- HD+	Negative RPR at baseline	Leg	Exlcuded from Primary Analysis
Ghana	12	Male	Ulcer	30mg	0	0	Completely healed	128	0	Randomised	TP- HD-	Included in Primary Analysis	Leg	Clinical Cure & Serological Cure
Ghana	14	Male	Ulcer	20mg	0	0	Completely healed	16	4	Randomised	TP- HD-	Included in Primary Analysis	Leg	Clinical Cure & Serological Cure
Ghana	9	Male	Ulcer	30mg	0	1	Completely healed	1	1	Randomised	TP- HD+	Included in Primary Analysis	Leg	Clinical Cure & Non-Significant RPR Change
Ghana	5	Female	Ulcer	30mg	0	0	Completely healed	0	0	Randomised	TP- HD-	Negative RPR at baseline	Face/Neck	Exlcuded from Primary Analysis
Ghana	10	Female	Ulcer	30mg	0	0	Completely healed	0	0	Randomised	TP- HD-	Negative RPR at baseline	Leg	Exlcuded from Primary Analysis
Ghana	12	Male	Ulcer	30mg	0	0	Data at 4wks missing	2	0	Randomised	TP- HD-	4 Week Lesion Data Mission	Leg	Exlcuded from Primary Analysis
Ghana	8	Male	Ulcer	20mg	0	1	Partially healed	4	2	Randomised	TP- HD+	Included in Primary Analysis	Leg	Clinical Cure & Non-Significant RPR Change
Ghana	12	Male	Ulcer	Not Randomised	0	0				T1&T2 neg	TP- HD-	Patient did not meet trial inclusion criteria	Leg	Exlcuded from Primary Analysis
Ghana	11	Male	Ulcer	Not Randomised	0	0				T1&T2 neg	TP- HD-	Patient did not meet trial inclusion criteria	Leg	Exlcuded from Primary Analysis
Ghana	9	Female	Ulcer	20mg	1	0	Completely healed	64	16	Randomised	TP+ HD-	Included in Primary Analysis	Leg	Clinical Cure & Serological Cure
Ghana	11	Male	Ulcer	30mg	0	0	No improvement	32	16	Randomised	TP- HD-	Included in Primary Analysis	Leg	Clinical Failure & Non-Significant RPR Change
Ghana	11	Male	Papillomata	20mg	1	0	Completely healed	64	4	Randomised	TP+ HD-	Included in Primary Analysis	Leg	Clinical Cure & Serological Cure
Ghana	9	Female	Ulcer	30mg	1	0	Completely healed	16	2	Randomised	TP+ HD-	Included in Primary Analysis	Leg	Clinical Cure & Serological Cure
Ghana	13	Male	Ulcer	20mg	0	0	Completely healed	0	0	Randomised	TP- HD-	Negative RPR at baseline	Leg	Exlcuded from Primary Analysis
Ghana	9	Female	Papillomata	30mg	1	1	Completely healed	64	1	Randomised	TP+ HD+	Included in Primary Analysis	Arm	Clinical Cure & Serological Cure
Ghana	11	Male	Ulcer	30mg	0	1	Completely healed	0		Randomised	TP- HD+	Missing 6 Month Follow-up RPR	Leg	Exlcuded from Primary Analysis
Ghana	7	Female	Ulcer	20mg	0	1	Completely healed	8	4	Randomised	TP- HD+	Included in Primary Analysis	Leg	Clinical Cure & Non-Significant RPR Change
Ghana	10	Male	Ulcer	Not Randomised						T1&T2 neg		Patient did not meet trial inclusion criteria	Leg	Exlcuded from Primary Analysis
Ghana	6	Male	Papillomata	30mg	1	0	Completely healed	0	32	Randomised	TP+ HD-	Negative RPR at baseline	Arm	Exlcuded from Primary Analysis
Ghana	7	Female	Ulcer	20mg	0	0	Completely healed	0	0	Randomised	TP- HD-	Negative RPR at baseline	Leg	Exlcuded from Primary Analysis
Ghana	15	Male	Papillomata	20mg	1	0	Completely healed	64	16	Randomised	TP+ HD-	Included in Primary Analysis	Face/Neck	Clinical Cure & Serological Cure
Ghana	13	Male	Ulcer	30mg	0	0	Completely healed	64	0	Randomised	TP- HD-	Included in Primary Analysis	Leg	Clinical Cure & Serological Cure
Ghana	6	Male	Papillomata	30mg	1	0	Completely healed	64	4	Randomised	TP+ HD-	Included in Primary Analysis	Leg	Clinical Cure & Serological Cure
Ghana	12	Male	Ulcer	30mg	0	0	No improvement	1	0	Randomised	TP- HD-	Included in Primary Analysis	Leg	Clinical Failure BUT Serological Cure
Ghana	6	Male	Papillomata	20mg	1	0	Completely healed	64	0	Randomised	TP+ HD-	Included in Primary Analysis	Face/Neck	Clinical Cure & Serological Cure
Ghana	8	Female	Ulcer	30mg	1	0	Completely healed	32	8	Randomised	TP+ HD-	Included in Primary Analysis	Leg	Clinical Cure & Serological Cure
Ghana	9	Male	Ulcer	20mg	1	0	Partially healed	8	8	Randomised	TP+ HD-	Included in Primary Analysis	Leg	Clinical Cure & Non-Significant RPR Change
Ghana	11	Male	Papillomata	20mg	1	0	Completely healed	32	8	Randomised	TP+ HD-	Included in Primary Analysis	Leg	Clinical Cure & Serological Cure
Ghana	9	Male	Ulcer	30mg	0	0	Completely healed	4	0	Randomised	TP- HD-	Included in Primary Analysis	Leg	Clinical Cure & Serological Cure
Ghana	9	Female	Papillomata	20mg	0	0	Data at 4wks missing	16	4	Randomised	TP- HD-	4 Week Lesion Data Mission	Arm	Exlcuded from Primary Analysis
Ghana	10	Male	Ulcer	20mg	1	0	Completely healed	64	64	Randomised	TP+ HD-	Included in Primary Analysis	Leg	Clinical Cure & Non-Significant RPR Change
Ghana	10	Male	Ulcer	30mg	0	0	Completely healed	32	4	Randomised	TP- HD-	Included in Primary Analysis	Arm	Clinical Cure & Serological Cure
Ghana	7	Male	Ulcer	30mg	0	1	Completely healed	32	8	Randomised	TP- HD+	Included in Primary Analysis	Leg	Clinical Cure & Serological Cure
Ghana	7	Female	Ulcer	20mg	0	0	Completely healed	0	16	Randomised	TP- HD-	Negative RPR at baseline	Leg	Exlcuded from Primary Analysis
Ghana	10	Female	Ulcer	20mg	0	0	Data at 4wks missing	4	0	Randomised	TP- HD-	4 Week Lesion Data Mission	Arm	Exlcuded from Primary Analysis
Ghana	7	Female	Papillomata	20mg	1	0	Completely healed	64	32	Randomised	TP+ HD-	Included in Primary Analysis	Face/Neck	Clinical Cure & Non-Significant RPR Change
Ghana	9	Male	Ulcer	30mg	1	0	Completely healed	0	4	Randomised	TP+ HD-	Negative RPR at baseline	Arm	Exlcuded from Primary Analysis
Ghana	7	Female	Papillomata	20mg	1	0	Completely healed	128	32	Randomised	TP+ HD-	Included in Primary Analysis	Face/Neck	Clinical Cure & Serological Cure
Ghana	12	Male	Ulcer	20mg	0	1	Completely healed	1	1	Randomised	TP- HD+	Included in Primary Analysis	Leg	Clinical Cure & Non-Significant RPR Change
Ghana	8	Male	Papillomata	20mg	1	0	Completely healed	32	1	Randomised	TP+ HD-	Included in Primary Analysis	Trunk	Clinical Cure & Serological Cure
Ghana	10	Male	Papillomata	30mg	0	0	Completely healed	4	16	Randomised	TP- HD-	Included in Primary Analysis	Leg	Clinical Cure BUT Serological Failure
Ghana	12	Male	Papillomata	30mg	1	0	Data at 4wks missing	16	8	Randomised	TP+ HD-	4 Week Lesion Data Mission	Leg	Exlcuded from Primary Analysis
Ghana	11	Male	Ulcer	30mg	0	1	Completely healed	32	8	Randomised	TP- HD+	Included in Primary Analysis	Leg	Clinical Cure & Serological Cure
Ghana	15	Male	Ulcer	20mg	0	0	Completely healed	4	4	Randomised	TP- HD-	Included in Primary Analysis	Leg	Clinical Cure & Non-Significant RPR Change
Ghana	6	Male	Ulcer	20mg	0	0	Completely healed	128	1	Randomised	TP- HD-	Included in Primary Analysis	Arm	Clinical Cure & Serological Cure
Ghana	10	Female	Ulcer	30mg	0	0	Completely healed	64	32	Randomised	TP- HD-	Included in Primary Analysis	Leg	Clinical Cure & Non-Significant RPR Change
Ghana	13	Male	Ulcer	20mg	0	0	Completely healed	0	0	Randomised	TP- HD-	Negative RPR at baseline	Leg	Exlcuded from Primary Analysis
Ghana	11	Male	Ulcer	20mg	0	1	Completely healed	16	8	Randomised	TP- HD+	Included in Primary Analysis	Leg	Clinical Cure & Non-Significant RPR Change
Ghana	11	Male	Ulcer	20mg	1	1	Completely healed	128	32	Randomised	TP+ HD+	Included in Primary Analysis	Leg	Clinical Cure & Serological Cure
Ghana	9	Male	Papillomata	30mg	1	0	Completely healed	64	1	Randomised	TP+ HD-	Included in Primary Analysis	Back	Clinical Cure & Serological Cure
Ghana	6	Male	Papillomata	30mg	1	0	Completely healed	16	0	Randomised	TP+ HD-	Included in Primary Analysis	Face/Neck	Clinical Cure & Serological Cure
Ghana	7	Male	Papillomata	30mg	1	0	Completely healed	16	1	Randomised	TP+ HD-	Included in Primary Analysis	Leg	Clinical Cure & Serological Cure
Ghana	8	Male	Ulcer	30mg	0	0	Completely healed	0	0	Randomised	TP- HD-	Negative RPR at baseline	Leg	Exlcuded from Primary Analysis
Ghana	9	Female	Ulcer	20mg	0	0	Data at 4wks missing	16	64	Randomised	TP- HD-	4 Week Lesion Data Mission	Leg	Exlcuded from Primary Analysis
Ghana	11	Male	Ulcer	20mg	0	0	Data at 4wks missing	0	0	Randomised	TP- HD-	Negative RPR at baseline	Leg	Exlcuded from Primary Analysis
Ghana	12	Male	Ulcer	20mg	1	0	Completely healed	4	1	Randomised	TP+ HD-	Included in Primary Analysis	Leg	Clinical Cure & Serological Cure
Ghana	13	Male	Papillomata	30mg	1	0	Completely healed	128	64	Randomised	TP+ HD-	Included in Primary Analysis	Face/Neck	Clinical Cure & Non-Significant RPR Change
Ghana	14	Female	Papillomata	30mg	1	0	Completely healed	128	64	Randomised	TP+ HD-	Included in Primary Analysis	Face/Neck	Clinical Cure & Non-Significant RPR Change
Ghana	14	Female	Ulcer	20mg	0	0	Data at 4wks missing	64	16	Randomised	TP- HD-	4 Week Lesion Data Mission	Leg	Exlcuded from Primary Analysis
Ghana	10	Female	Ulcer	20mg	0	0	Completely healed	0	0	Randomised	TP- HD-	Negative RPR at baseline	Leg	Exlcuded from Primary Analysis
Ghana	15	Female	Ulcer	30mg	1	0	Completely healed	4	1	Randomised	TP+ HD-	Included in Primary Analysis	Leg	Clinical Cure & Serological Cure
Ghana	11	Male	Ulcer	30mg	1	0	Completely healed	64	1	Randomised	TP+ HD-	Included in Primary Analysis	Face/Neck	Clinical Cure & Serological Cure
Ghana	15	Male	Ulcer	20mg	1	0	Partially healed	64	0	Randomised	TP+ HD-	Included in Primary Analysis	Leg	Clinical Cure & Serological Cure
Ghana	11	Female	Ulcer	20mg	0	0	Completely healed	32	0	Randomised	TP- HD-	Included in Primary Analysis	Arm	Clinical Cure & Serological Cure
Ghana	8	Female	Ulcer	20mg	0	0	Completely healed	32	64	Randomised	TP- HD-	Included in Primary Analysis	Leg	Clinical Cure & Non-Significant RPR Change
Ghana	7	Male	Ulcer	20mg	1	0	Completely healed	8	0	Randomised	TP+ HD-	Included in Primary Analysis	Leg	Clinical Cure & Serological Cure
Ghana	13	Female	Ulcer	20mg	1	0	Completely healed	16	8	Randomised	TP+ HD-	Included in Primary Analysis	Leg	Clinical Cure & Non-Significant RPR Change
Ghana	9	Female	Ulcer	30mg	1	0	Completely healed	32	8	Randomised	TP+ HD-	Included in Primary Analysis	Leg	Clinical Cure & Serological Cure
Ghana	13	Male	Ulcer	30mg	0	0	Completely healed	16	8	Randomised	TP- HD-	Included in Primary Analysis	Leg	Clinical Cure & Non-Significant RPR Change
Ghana	10	Male	Ulcer	30mg	1	0	Completely healed	64	4	Randomised	TP+ HD-	Included in Primary Analysis	Leg	Clinical Cure & Serological Cure
Ghana	12	Female	Ulcer	30mg	1	0	Completely healed	64	32	Randomised	TP+ HD-	Included in Primary Analysis	Leg	Clinical Cure & Non-Significant RPR Change
Ghana	7	Male	Papillomata	30mg	1	0	Completely healed	4	1	Randomised	TP+ HD-	Included in Primary Analysis	Leg	Clinical Cure & Serological Cure
Ghana	9	Male	Papillomata	20mg	1	0	Completely healed	16	0	Randomised	TP+ HD-	Included in Primary Analysis	Leg	Clinical Cure & Serological Cure
Ghana	9	Male	Papillomata	30mg	1	0	Completely healed	32	0	Randomised	TP+ HD-	Included in Primary Analysis	Face/Neck	Clinical Cure & Serological Cure
Ghana	12	Male	Papillomata	20mg	1	0	Completely healed	64	4	Randomised	TP+ HD-	Included in Primary Analysis	Arm	Clinical Cure & Serological Cure
Ghana	15	Male	Papillomata	30mg	1	0	Completely healed	32	8	Randomised	TP+ HD-	Included in Primary Analysis	Arm	Clinical Cure & Serological Cure
Ghana	8	Male	Ulcer	20mg	1	0	Completely healed	4	0	Randomised	TP+ HD-	Included in Primary Analysis	Leg	Clinical Cure & Serological Cure
Ghana	9	Female	Ulcer	30mg	0	0	Completely healed	4	8	Randomised	TP- HD-	Included in Primary Analysis	Leg	Clinical Cure & Non-Significant RPR Change
Ghana	11	Male	Papillomata	30mg	1	0	Completely healed	32	16	Randomised	TP+ HD-	Included in Primary Analysis	Leg	Clinical Cure & Non-Significant RPR Change
Ghana	7	Male	Ulcer	30mg	0	0	Completely healed	64	32	Randomised	TP- HD-	Included in Primary Analysis	Leg	Clinical Cure & Non-Significant RPR Change
Ghana	8	Male	Ulcer	20mg	0	0	Completely healed	8	8	Randomised	TP- HD-	Included in Primary Analysis	Leg	Clinical Cure & Non-Significant RPR Change
Ghana	8	Female	Ulcer	20mg	0	0	Completely healed	8	4	Randomised	TP- HD-	Included in Primary Analysis	Leg	Clinical Cure & Non-Significant RPR Change
Ghana	14	Male	Ulcer	30mg	0	0	Partially healed	16	8	Randomised	TP- HD-	Included in Primary Analysis	Leg	Clinical Cure & Non-Significant RPR Change
Ghana	12	Male	Ulcer	20mg	0	0	Completely healed	64	64	Randomised	TP- HD-	Included in Primary Analysis	Leg	Clinical Cure & Non-Significant RPR Change
Ghana	14	Male	Ulcer	30mg	0	0	Completely healed	32	16	Randomised	TP- HD-	Included in Primary Analysis	Leg	Clinical Cure & Non-Significant RPR Change
Ghana	6	Female	Papillomata	20mg	1	0	Completely healed	32	8	Randomised	TP+ HD-	Included in Primary Analysis	Arm	Clinical Cure & Serological Cure
Ghana	15	Male	Papillomata	30mg	1	0	Completely healed	64	2	Randomised	TP+ HD-	Included in Primary Analysis	Back	Clinical Cure & Serological Cure
Ghana	12	Male	Papillomata	20mg	1	0	Completely healed	16	4	Randomised	TP+ HD-	Included in Primary Analysis	Face/Neck	Clinical Cure & Serological Cure
Ghana	8	Male	Ulcer	Not Randomised	0	1		0		T1 or T2 missing	TP- HD+	Patient did not meet trial inclusion criteria	Leg	Exlcuded from Primary Analysis
Ghana	8	Male	Ulcer	20mg	0	0	Partially healed	4	8	Randomised	TP- HD-	Included in Primary Analysis	Leg	Clinical Cure & Non-Significant RPR Change
Ghana	10	Male	Ulcer	30mg	1	0	Completely healed	8	4	Randomised	TP+ HD-	Included in Primary Analysis	Leg	Clinical Cure & Non-Significant RPR Change
Ghana	7	Female	Ulcer	30mg	0	0	Completely healed	64	64	Randomised	TP- HD-	Included in Primary Analysis	Leg	Clinical Cure & Non-Significant RPR Change
Ghana	9	Male	Papillomata	20mg	1	0	Completely healed	32	4	Randomised	TP+ HD-	Included in Primary Analysis	Back	Clinical Cure & Serological Cure
Ghana	8	Female	Ulcer	30mg	0	1	Completely healed	8	8	Randomised	TP- HD+	Included in Primary Analysis	Leg	Clinical Cure & Non-Significant RPR Change
Ghana	9	Female	Ulcer	20mg	0	1	Completely healed	2	2	Randomised	TP- HD+	Included in Primary Analysis	Leg	Clinical Cure & Non-Significant RPR Change
Ghana	8	Male	Papillomata	30mg	1	0	Completely healed	8	1	Randomised	TP+ HD-	Included in Primary Analysis	Arm	Clinical Cure & Serological Cure
Ghana	7	Male	Ulcer	20mg	0	1	Completely healed	64	16	Randomised	TP- HD+	Included in Primary Analysis	Leg	Clinical Cure & Serological Cure
Ghana	7	Female	Papillomata	20mg	1	0	Completely healed	8	4	Randomised	TP+ HD-	Included in Primary Analysis	Leg	Clinical Cure & Non-Significant RPR Change
Ghana	11	Male	Ulcer	Not Randomised	1	0				T1 neg	TP+ HD-	Patient did not meet trial inclusion criteria	Leg	Exlcuded from Primary Analysis
Ghana	8	Female	Ulcer	Not Randomised	0	0				T1 neg	TP- HD-	Patient did not meet trial inclusion criteria	Leg	Exlcuded from Primary Analysis
Ghana	8	Male	Ulcer	Not Randomised	0	1				T1 neg	TP- HD+	Patient did not meet trial inclusion criteria	Leg	Exlcuded from Primary Analysis
Ghana	7	Female	Ulcer	Not Randomised	0	1				T1 neg	TP- HD+	Patient did not meet trial inclusion criteria	Leg	Exlcuded from Primary Analysis
Ghana	8	Male	Ulcer	30mg	0	0	Completely healed	2	0	Randomised	TP- HD-	Included in Primary Analysis	Leg	Clinical Cure & Serological Cure
Ghana	7	Male	Ulcer	Not Randomised	0	1				T1 neg	TP- HD+	Patient did not meet trial inclusion criteria	Leg	Exlcuded from Primary Analysis
Ghana	10	Female	Ulcer	Not Randomised	0	0				T1 neg	TP- HD-	Patient did not meet trial inclusion criteria	Leg	Exlcuded from Primary Analysis
Ghana	12	Male	Papillomata	20mg	0	0	Completely healed	16	8	Randomised	TP- HD-	Included in Primary Analysis	Leg	Clinical Cure & Non-Significant RPR Change
Ghana	6	Male	Ulcer	30mg	0	0	Completely healed	32	4	Randomised	TP- HD-	Included in Primary Analysis	Leg	Clinical Cure & Serological Cure
Ghana	7	Female	Ulcer	30mg	0	1	Partially healed	32	4	Randomised	TP- HD+	Included in Primary Analysis	Leg	Clinical Cure & Serological Cure
Ghana	7	Male	Papillomata	30mg	1	0	Completely healed	32	2	Randomised	TP+ HD-	Included in Primary Analysis	Back	Clinical Cure & Serological Cure
Ghana	9	Male	Papillomata	20mg	1	0	Completely healed	16	0	Randomised	TP+ HD-	Included in Primary Analysis	Arm	Clinical Cure & Serological Cure
Ghana	7	Female	Ulcer	20mg	0	0	Completely healed	8	1	Randomised	TP- HD-	Included in Primary Analysis	Face/Neck	Clinical Cure & Serological Cure
Ghana	9	Male	Ulcer	30mg	0	0	Completely healed	32	4	Randomised	TP- HD-	Included in Primary Analysis	Leg	Clinical Cure & Serological Cure
Ghana	14	Male	Ulcer	30mg	0	0	Completely healed	16	8	Randomised	TP- HD-	Included in Primary Analysis	Leg	Clinical Cure & Non-Significant RPR Change
Ghana	9	Male	Ulcer	20mg	0	0	Completely healed	16	0	Randomised	TP- HD-	Included in Primary Analysis	Leg	Clinical Cure & Serological Cure
Ghana	10	Male	Ulcer	20mg	0	0	Completely healed	4	2	Randomised	TP- HD-	Included in Primary Analysis	Leg	Clinical Cure & Non-Significant RPR Change
Ghana	9	Male	Ulcer	30mg	0	0	Completely healed	0	0	Randomised	TP- HD-	Negative RPR at baseline	Leg	Exlcuded from Primary Analysis
Ghana	10	Male	Ulcer	30mg	0	0	Completely healed	16	8	Randomised	TP- HD-	Included in Primary Analysis	Leg	Clinical Cure & Non-Significant RPR Change
Ghana	9	Female	Ulcer	20mg	0	0	Completely healed	0	0	Randomised	TP- HD-	Negative RPR at baseline	Leg	Exlcuded from Primary Analysis
Ghana	10	Male	Ulcer	20mg	1	0	Completely healed	16	2	Randomised	TP+ HD-	Included in Primary Analysis	Leg	Clinical Cure & Serological Cure
Ghana	12	Female	Papillomata	30mg	0	0	Completely healed	16	4	Randomised	TP- HD-	Included in Primary Analysis	Leg	Clinical Cure & Serological Cure
Ghana	6	Male	Ulcer	30mg	0	0	Completely healed	1	0	Randomised	TP- HD-	Included in Primary Analysis	Leg	Clinical Cure & Serological Cure
Ghana	10	Female	Ulcer	20mg	0	0	Partially healed	16	4	Randomised	TP- HD-	Included in Primary Analysis	Leg	Clinical Cure & Serological Cure
Ghana	10	Female	Papillomata	20mg	1	0	Completely healed	64	4	Randomised	TP+ HD-	Included in Primary Analysis	Arm	Clinical Cure & Serological Cure
Ghana	8	Female	Ulcer	30mg	0	0	Completely healed	16	8	Randomised	TP- HD-	Included in Primary Analysis	Leg	Clinical Cure & Non-Significant RPR Change
Ghana	12	Male	Ulcer	20mg	1	0	Partially healed	128	1	Randomised	TP+ HD-	Included in Primary Analysis	Leg	Clinical Cure & Serological Cure
Ghana	10	Male	Ulcer	20mg	0	0	Data at 4wks missing	8	8	Randomised	TP- HD-	4 Week Lesion Data Mission	Arm	Exlcuded from Primary Analysis
Ghana	6	Male	Ulcer	30mg	0	0	Completely healed	1	2	Randomised	TP- HD-	Included in Primary Analysis	Leg	Clinical Cure & Non-Significant RPR Change
Ghana	8	Male	Ulcer	30mg	0	0	Completely healed	0	1	Randomised	TP- HD-	Negative RPR at baseline	Leg	Exlcuded from Primary Analysis
Ghana	11	Male	Ulcer	20mg	1	0	Completely healed	64	1	Randomised	TP+ HD-	Included in Primary Analysis	Leg	Clinical Cure & Serological Cure
Ghana	12	Male	Ulcer	30mg	1	0	Completely healed	128	8	Randomised	TP+ HD-	Included in Primary Analysis	Leg	Clinical Cure & Serological Cure
Ghana	11	Male	Ulcer	20mg	0	1	Completely healed	64	8	Randomised	TP- HD+	Included in Primary Analysis	Leg	Clinical Cure & Serological Cure
Ghana	11	Male	Ulcer	20mg	0	1	Partially healed	16	4	Randomised	TP- HD+	Included in Primary Analysis	Leg	Clinical Cure & Serological Cure
Ghana	10	Male	Ulcer	30mg	0	0	Completely healed	8	4	Randomised	TP- HD-	Included in Primary Analysis	Leg	Clinical Cure & Non-Significant RPR Change
Ghana	15	Male	Ulcer	20mg	0	0	Completely healed	8	8	Randomised	TP- HD-	Included in Primary Analysis	Leg	Clinical Cure & Non-Significant RPR Change
Ghana	15	Male	Ulcer	30mg	0	0	Completely healed	8	2	Randomised	TP- HD-	Included in Primary Analysis	Leg	Clinical Cure & Serological Cure
Ghana	13	Male	Ulcer	30mg	0	1	Completely healed	16	1	Randomised	TP- HD+	Included in Primary Analysis	Back	Clinical Cure & Serological Cure
Ghana	8	Male	Ulcer	20mg	1	0	Completely healed	32	8	Randomised	TP+ HD-	Included in Primary Analysis	Arm	Clinical Cure & Serological Cure
Ghana	13	Male	Ulcer	30mg	0	0	Completely healed	16	2	Randomised	TP- HD-	Included in Primary Analysis	Leg	Clinical Cure & Serological Cure
Ghana	7	Male	Ulcer	20mg	1	1	Completely healed	32	8	Randomised	TP+ HD+	Included in Primary Analysis	Leg	Clinical Cure & Serological Cure
Ghana	7	Male	Ulcer	Not Randomised	0	0				T1 neg	TP- HD-	Patient did not meet trial inclusion criteria	Leg	Exlcuded from Primary Analysis
Ghana	7	Male	Ulcer	Not Randomised	0	0				T1 neg	TP- HD-	Patient did not meet trial inclusion criteria	Back	Exlcuded from Primary Analysis
Ghana	11	Female	Ulcer	Not Randomised	0	0	Completely healed			T1 neg	TP- HD-	Patient did not meet trial inclusion criteria	Leg	Exlcuded from Primary Analysis
Ghana	10	Female	Ulcer	Not Randomised	0	0	Partially healed			T1 neg	TP- HD-	Patient did not meet trial inclusion criteria	Leg	Exlcuded from Primary Analysis
Ghana	13	Male	Ulcer	Not Randomised	0	0	Completely healed			T1 neg	TP- HD-	Patient did not meet trial inclusion criteria	Leg	Exlcuded from Primary Analysis
Ghana	12	Male	Ulcer	Not Randomised	0	0	Completely healed			T1 neg	TP- HD-	Patient did not meet trial inclusion criteria	Leg	Exlcuded from Primary Analysis
Ghana	10	Male	Ulcer	20mg	1	0	Completely healed	4	4	Randomised	TP+ HD-	Included in Primary Analysis	Leg	Clinical Cure & Non-Significant RPR Change
Ghana	6	Male	Papillomata	30mg	1	0	Completely healed	32	2	Randomised	TP+ HD-	Included in Primary Analysis	Leg	Clinical Cure & Serological Cure
Ghana	12	Male	Ulcer	20mg	0	1	Completely healed	16	16	Randomised	TP- HD+	Included in Primary Analysis	Leg	Clinical Cure & Non-Significant RPR Change
Ghana	8	Female	Ulcer	30mg	1	1	Completely healed	32	8	Randomised	TP+ HD+	Included in Primary Analysis	Back	Clinical Cure & Serological Cure
Ghana	10	Male	Ulcer	20mg	0	1	Completely healed	32	8	Randomised	TP- HD+	Included in Primary Analysis	Leg	Clinical Cure & Serological Cure
Ghana	10	Female	Ulcer	20mg	0	0	Completely healed	64	16	Randomised	TP- HD-	Included in Primary Analysis	Leg	Clinical Cure & Serological Cure
Ghana	12	Male	Ulcer	Not Randomised	0	0		0		T1&T2 neg	TP- HD-	Patient did not meet trial inclusion criteria	Leg	Exlcuded from Primary Analysis
Ghana	12	Male	Ulcer	Not Randomised	0	1				T1 neg	TP- HD+	Patient did not meet trial inclusion criteria	Leg	Exlcuded from Primary Analysis
Ghana	10	Male	Ulcer	Not Randomised	0	0	Partially healed			T1 neg	TP- HD-	Patient did not meet trial inclusion criteria	Leg	Exlcuded from Primary Analysis
Ghana	10	Male	Ulcer	30mg	1	0	Completely healed	64	16	Randomised	TP+ HD-	Included in Primary Analysis	Leg	Clinical Cure & Serological Cure
Ghana	10	Male	Ulcer	30mg	1	0	Completely healed	16	4	Randomised	TP+ HD-	Included in Primary Analysis	Leg	Clinical Cure & Serological Cure
Ghana	10	Male	Ulcer	30mg	0	0	Completely healed	32	4	Randomised	TP- HD-	Included in Primary Analysis	Leg	Clinical Cure & Serological Cure
Ghana	10	Male	Ulcer	30mg	1	0	Completely healed	64	2	Randomised	TP+ HD-	Included in Primary Analysis	Leg	Clinical Cure & Serological Cure
Ghana	12	Male	Ulcer	30mg	0	0	Completely healed	64	32	Randomised	TP- HD-	Included in Primary Analysis	Leg	Clinical Cure & Non-Significant RPR Change
Ghana	10	Female	Ulcer	20mg	0	0	Completely healed	32	8	Randomised	TP- HD-	Included in Primary Analysis	Leg	Clinical Cure & Serological Cure
Ghana	6	Male	Ulcer	Not Randomised	0	1	Completely healed			T1 neg	TP- HD+	Patient did not meet trial inclusion criteria	Leg	Exlcuded from Primary Analysis
Ghana	15	Male	Ulcer	20mg	0	0	Completely healed	64	32	Randomised	TP- HD-	Included in Primary Analysis	Leg	Clinical Cure & Non-Significant RPR Change
Ghana	6	Male	Ulcer	Not Randomised	0	1	Completely healed			T1 neg	TP- HD+	Patient did not meet trial inclusion criteria	Leg	Exlcuded from Primary Analysis
Ghana	15	Male	Ulcer	Not Randomised	0	1	Completely healed			T1 neg	TP- HD+	Patient did not meet trial inclusion criteria	Leg	Exlcuded from Primary Analysis
Ghana	7	Male	Ulcer	Not Randomised	0	0	Completely healed			T1 neg	TP- HD-	Patient did not meet trial inclusion criteria	Leg	Exlcuded from Primary Analysis
Ghana	8	Male	Ulcer	Not Randomised	0	0	Completely healed			T1 neg	TP- HD-	Patient did not meet trial inclusion criteria	Leg	Exlcuded from Primary Analysis
Ghana	7	Female	Ulcer	Not Randomised	0	0	Completely healed			T1 neg	TP- HD-	Patient did not meet trial inclusion criteria	Leg	Exlcuded from Primary Analysis
Ghana	12	Male	Ulcer	30mg	0	0	Completely healed	2	1	Randomised	TP- HD-	Included in Primary Analysis	Back	Clinical Cure & Non-Significant RPR Change
Ghana	8	Male	Ulcer	Not Randomised	0	0	Completely healed			T1 neg	TP- HD-	Patient did not meet trial inclusion criteria	Leg	Exlcuded from Primary Analysis
Ghana	9	Female	Ulcer	Not Randomised	0	1	Completely healed			T1 neg	TP- HD+	Patient did not meet trial inclusion criteria	Leg	Exlcuded from Primary Analysis
Ghana	8	Female	Ulcer	Not Randomised	0	1	Completely healed			T1 neg	TP- HD+	Patient did not meet trial inclusion criteria	Leg	Exlcuded from Primary Analysis
Ghana	14	Male	Ulcer	Not Randomised	0	0	Completely healed			T1 neg	TP- HD-	Patient did not meet trial inclusion criteria	Leg	Exlcuded from Primary Analysis
Ghana	7	Male	Ulcer	Not Randomised	0	1	Completely healed			T1 neg	TP- HD+	Patient did not meet trial inclusion criteria	Back	Exlcuded from Primary Analysis
Ghana	9	Female	Ulcer	Not Randomised	0	1	Completely healed			T1 neg	TP- HD+	Patient did not meet trial inclusion criteria	Leg	Exlcuded from Primary Analysis
Ghana	9	Male	Ulcer	Not Randomised	0	1	Completely healed			T1 neg	TP- HD+	Patient did not meet trial inclusion criteria	Leg	Exlcuded from Primary Analysis
Ghana	7	Male	Ulcer	Not Randomised	0	1				T1 neg	TP- HD+	Patient did not meet trial inclusion criteria	Back	Exlcuded from Primary Analysis
Ghana	9	Female	Ulcer	Not Randomised	0	0	Completely healed			T1 neg	TP- HD-	Patient did not meet trial inclusion criteria	Leg	Exlcuded from Primary Analysis
Ghana	6	Female	Ulcer	Not Randomised	0	0	Completely healed			T1 neg	TP- HD-	Patient did not meet trial inclusion criteria	Leg	Exlcuded from Primary Analysis
Ghana	6	Female	Ulcer	Not Randomised	0	1	Completely healed			T1 neg	TP- HD+	Patient did not meet trial inclusion criteria	Leg	Exlcuded from Primary Analysis
Ghana	10	Female	Ulcer	20mg	1	0	Completely healed	64	1	Randomised	TP+ HD-	Included in Primary Analysis	Leg	Clinical Cure & Serological Cure
Ghana	7	Male	Ulcer	Not Randomised	0	1	Completely healed			T1&T2 neg	TP- HD+	Patient did not meet trial inclusion criteria	Leg	Exlcuded from Primary Analysis
Ghana	9	Female	Ulcer	Not Randomised	0	1	Completely healed			T1&T2 neg	TP- HD+	Patient did not meet trial inclusion criteria	Leg	Exlcuded from Primary Analysis
Ghana	13	Male	Ulcer	Not Randomised	0	1	Completely healed			T1&T2 neg	TP- HD+	Patient did not meet trial inclusion criteria	Leg	Exlcuded from Primary Analysis
Ghana	12	Male	Ulcer	Not Randomised	0	1	Completely healed			T1&T2 neg	TP- HD+	Patient did not meet trial inclusion criteria	Leg	Exlcuded from Primary Analysis
Ghana	9	Male	Ulcer	30mg	1	1	Partially healed	16	1	Randomised	TP+ HD+	Included in Primary Analysis	Leg	Clinical Cure & Serological Cure
Ghana	8	Male	Ulcer	20mg	0	0	Completely healed	4	1	Randomised	TP- HD-	Included in Primary Analysis	Leg	Clinical Cure & Serological Cure
Ghana	10	Male	Ulcer	20mg	0	0	Completely healed	8	1	Randomised	TP- HD-	Included in Primary Analysis	Leg	Clinical Cure & Serological Cure
Ghana	8	Male	Ulcer	Not Randomised	0	1		0		T1 or T2 missing	TP- HD+	Patient did not meet trial inclusion criteria	Leg	Exlcuded from Primary Analysis
Ghana	9	Male	Ulcer	30mg	0	1	Completely healed	8	1	Randomised	TP- HD+	Included in Primary Analysis	Leg	Clinical Cure & Serological Cure
Ghana	8	Male	Ulcer	20mg	0	1	Completely healed	32	4	Randomised	TP- HD+	Included in Primary Analysis	Leg	Clinical Cure & Serological Cure
Ghana	12	Male	Ulcer	30mg	0	1	Completely healed	8	1	Randomised	TP- HD+	Included in Primary Analysis	Leg	Clinical Cure & Serological Cure
Ghana	12	Female	Ulcer	Not Randomised	0	0	Completely healed	0		T2 neg	TP- HD-	Patient did not meet trial inclusion criteria	Leg	Exlcuded from Primary Analysis
Ghana	6	Female	Ulcer	Not Randomised	0	1	Completely healed			T1&T2 neg	TP- HD+	Patient did not meet trial inclusion criteria	Leg	Exlcuded from Primary Analysis
Ghana	6	Male	Ulcer	Not Randomised	0	1	Completely healed			T1&T2 neg	TP- HD+	Patient did not meet trial inclusion criteria	Leg	Exlcuded from Primary Analysis
Ghana	8	Male	Ulcer	Not Randomised	0	1	Completely healed			T1&T2 neg	TP- HD+	Patient did not meet trial inclusion criteria	Leg	Exlcuded from Primary Analysis
Ghana	7	Male	Ulcer	Not Randomised	0	0	Completely healed			T1&T2 neg	TP- HD-	Patient did not meet trial inclusion criteria	Leg	Exlcuded from Primary Analysis
Ghana	13	Female	Ulcer	Not Randomised	0	0	Completely healed			T1&T2 neg	TP- HD-	Patient did not meet trial inclusion criteria	Leg	Exlcuded from Primary Analysis
Ghana	6	Male	Ulcer	Not Randomised	0	0	Partially healed			T1&T2 neg	TP- HD-	Patient did not meet trial inclusion criteria	Leg	Exlcuded from Primary Analysis
Ghana	6	Male	Ulcer	Not Randomised	0	1	Completely healed			T1 or T2 missing	TP- HD+	Patient did not meet trial inclusion criteria	Leg	Exlcuded from Primary Analysis
Ghana	6	Male	Ulcer	Not Randomised	0	1	Completely healed			T1&T2 neg	TP- HD+	Patient did not meet trial inclusion criteria	Leg	Exlcuded from Primary Analysis
Ghana	10	Female	Ulcer	20mg	0	1	Partially healed	0	4	Randomised	TP- HD+	Negative RPR at baseline	Leg	Exlcuded from Primary Analysis
Ghana	7	Male	Ulcer	Not Randomised	0	0	Partially healed			T1&T2 neg	TP- HD-	Patient did not meet trial inclusion criteria	Back	Exlcuded from Primary Analysis
Ghana	12	Female	Papillomata	30mg	1	0	Completely healed	32	1	Randomised	TP+ HD-	Included in Primary Analysis	Back	Clinical Cure & Serological Cure
Ghana	10	Male	Ulcer	20mg	0	0	Completely healed	8	4	Randomised	TP- HD-	Included in Primary Analysis	Leg	Clinical Cure & Non-Significant RPR Change
Ghana	7	Female	Ulcer	30mg	1	1	Completely healed	64	2	Randomised	TP+ HD+	Included in Primary Analysis	Arm	Clinical Cure & Serological Cure
Ghana	7	Male	Ulcer	30mg	0	1	Completely healed	1	0	Randomised	TP- HD+	Included in Primary Analysis	Leg	Clinical Cure & Serological Cure
Ghana	11	Male	Ulcer	Not Randomised	0	0	Partially healed			T2 neg	TP- HD-	Patient did not meet trial inclusion criteria	Leg	Exlcuded from Primary Analysis
Ghana	7	Female		Not Randomised	0	0	Completely healed			T1&T2 neg	TP- HD-	Patient did not meet trial inclusion criteria	Missing	Exlcuded from Primary Analysis
Ghana	10	Male	Ulcer	20mg	0	0	Completely healed	2	1	Randomised	TP- HD-	Included in Primary Analysis	Leg	Clinical Cure & Non-Significant RPR Change
Ghana	12	Male	Ulcer	20mg	1	0	Completely healed	16		Randomised	TP+ HD-	Missing 6 Month Follow-up RPR	Leg	Exlcuded from Primary Analysis
Ghana	9	Female	Ulcer	20mg	0	1	Completely healed	64	8	Randomised	TP- HD+	Included in Primary Analysis	Leg	Clinical Cure & Serological Cure
Ghana	6	Male	Ulcer	30mg	1	0	Completely healed	16	0	Randomised	TP+ HD-	Included in Primary Analysis	Leg	Clinical Cure & Serological Cure
Ghana	9	Male	Ulcer	30mg	0	0	Completely healed	8	4	Randomised	TP- HD-	Included in Primary Analysis	Leg	Clinical Cure & Non-Significant RPR Change
Ghana	10	Male	Ulcer	20mg	0	0	Completely healed	32	8	Randomised	TP- HD-	Included in Primary Analysis	Leg	Clinical Cure & Serological Cure
Ghana	13	Male	Ulcer	30mg	0	0	Completely healed	8	2	Randomised	TP- HD-	Included in Primary Analysis	Leg	Clinical Cure & Serological Cure
Ghana	12	Male	Ulcer	30mg	0	0	Completely healed	64	32	Randomised	TP- HD-	Included in Primary Analysis	Leg	Clinical Cure & Non-Significant RPR Change
Ghana	12	Female	Ulcer	20mg	0	0	Completely healed	0	0	Randomised	TP- HD-	Negative RPR at baseline	Leg	Exlcuded from Primary Analysis
Ghana	6	Male	Ulcer	20mg	1	0	Completely healed	4	0	Randomised	TP+ HD-	Included in Primary Analysis	Leg	Clinical Cure & Serological Cure
Ghana	6	Female	Ulcer	30mg	0	0	Completely healed	2	1	Randomised	TP- HD-	Included in Primary Analysis	Leg	Clinical Cure & Non-Significant RPR Change
Ghana	7	Male	Ulcer	Not Randomised	0	1				T2 neg	TP- HD+	Patient did not meet trial inclusion criteria	Leg	Exlcuded from Primary Analysis
Ghana	9	Female	Ulcer	20mg	0	0	Completely healed	4	1	Randomised	TP- HD-	Included in Primary Analysis	Leg	Clinical Cure & Serological Cure
Ghana	10	Male	Ulcer	30mg	0	0	Completely healed	1	1	Randomised	TP- HD-	Included in Primary Analysis	Leg	Clinical Cure & Non-Significant RPR Change
Ghana	7	Male	Ulcer	20mg	0	0	Completely healed	32	4	Randomised	TP- HD-	Included in Primary Analysis	Leg	Clinical Cure & Serological Cure
Ghana	12	Female	Ulcer	20mg	0	0	Completely healed	16	8	Randomised	TP- HD-	Included in Primary Analysis	Leg	Clinical Cure & Non-Significant RPR Change
Ghana	8	Male	Ulcer	Not Randomised						Unwell at sceening		Patient did not meet trial inclusion criteria	Leg	Exlcuded from Primary Analysis
Ghana	8	Male	Ulcer	30mg	0	0	Completely healed	32	16	Randomised	TP- HD-	Included in Primary Analysis	Leg	Clinical Cure & Non-Significant RPR Change
Ghana	7	Female	Ulcer	20mg	0	0	Partially healed	0	0	Randomised	TP- HD-	Negative RPR at baseline	Leg	Exlcuded from Primary Analysis
Ghana	9	Female	Ulcer	30mg	0	0	Completely healed	1	1	Randomised	TP- HD-	Included in Primary Analysis	Leg	Clinical Cure & Non-Significant RPR Change
Ghana	9	Female	Ulcer	20mg	0	0	Completely healed	4	2	Randomised	TP- HD-	Included in Primary Analysis	Leg	Clinical Cure & Non-Significant RPR Change
Ghana	12	Male	Ulcer	30mg	0	0	Completely healed	1	1	Randomised	TP- HD-	Included in Primary Analysis	Leg	Clinical Cure & Non-Significant RPR Change
Ghana	7	Male	Ulcer	20mg	0	0	Completely healed	16	1	Randomised	TP- HD-	Included in Primary Analysis	Leg	Clinical Cure & Serological Cure
Ghana	15	Male	Ulcer	20mg	0	0	Completely healed	8	1	Randomised	TP- HD-	Included in Primary Analysis	Leg	Clinical Cure & Serological Cure
Ghana	8	Female	Ulcer	Not Randomised	0	0		0		T1 or T2 missing	TP- HD-	Patient did not meet trial inclusion criteria	Leg	Exlcuded from Primary Analysis
Ghana	14	Male	Ulcer	Not Randomised	0	0		0		T1&T2 neg	TP- HD-	Patient did not meet trial inclusion criteria	Leg	Exlcuded from Primary Analysis
Ghana	15	Female	Ulcer	Not Randomised	0	0		0		T1&T2 neg	TP- HD-	Patient did not meet trial inclusion criteria	Leg	Exlcuded from Primary Analysis
Ghana	9	Male	Ulcer	20mg	1	0	Completely healed	32	1	Randomised	TP+ HD-	Included in Primary Analysis	Leg	Clinical Cure & Serological Cure
Ghana	9	Male	Ulcer	Not Randomised	0	0		0		T1 or T2 missing	TP- HD-	Patient did not meet trial inclusion criteria	Back	Exlcuded from Primary Analysis
Ghana	10	Male	Ulcer	Not Randomised	0	0		0		T1&T2 neg	TP- HD-	Patient did not meet trial inclusion criteria	Leg	Exlcuded from Primary Analysis
Ghana	8	Male	Ulcer	20mg	1	0	Completely healed	32	8	Randomised	TP+ HD-	Included in Primary Analysis	Leg	Clinical Cure & Serological Cure
Ghana	13	Male	Papillomata	Not Randomised	0	0		0		T1&T2 neg	TP- HD-	Patient did not meet trial inclusion criteria	Leg	Exlcuded from Primary Analysis
Ghana	9	Female	Ulcer	Not Randomised	0	1		0		T1&T2 neg	TP- HD+	Patient did not meet trial inclusion criteria	Leg	Exlcuded from Primary Analysis
Ghana	12	Female	Ulcer	Not Randomised	0	0		0		T1&T2 neg	TP- HD-	Patient did not meet trial inclusion criteria	Leg	Exlcuded from Primary Analysis
Ghana	7	Male	Ulcer	Not Randomised	0	1		0		T1&T2 neg	TP- HD+	Patient did not meet trial inclusion criteria	Leg	Exlcuded from Primary Analysis
Ghana	12	Male	Ulcer	Not Randomised	0	0		0		T1&T2 neg	TP- HD-	Patient did not meet trial inclusion criteria	Leg	Exlcuded from Primary Analysis
Ghana	8	Male	Papillomata	Not Randomised	0	0		0		T1&T2 neg	TP- HD-	Patient did not meet trial inclusion criteria	Leg	Exlcuded from Primary Analysis
Ghana	9	Male	Ulcer	Not Randomised	0	0		0		T1&T2 neg	TP- HD-	Patient did not meet trial inclusion criteria	Leg	Exlcuded from Primary Analysis
Ghana	7	Male	Papillomata	30mg	1	0	Completely healed	64	4	Randomised	TP+ HD-	Included in Primary Analysis	Face/Neck	Clinical Cure & Serological Cure
Ghana	10	Male	Ulcer	Not Randomised	0	0		0		T1&T2 neg	TP- HD-	Patient did not meet trial inclusion criteria	Leg	Exlcuded from Primary Analysis
Ghana	9	Female	Ulcer	Not Randomised	0	0		0		T1&T2 neg	TP- HD-	Patient did not meet trial inclusion criteria	Leg	Exlcuded from Primary Analysis
Ghana	15	Male	Ulcer	Not Randomised	0	0		0		T1&T2 neg	TP- HD-	Patient did not meet trial inclusion criteria	Leg	Exlcuded from Primary Analysis
Ghana	9	Female	Ulcer	Not Randomised	0	0		0		T1&T2 neg	TP- HD-	Patient did not meet trial inclusion criteria	Leg	Exlcuded from Primary Analysis
Ghana	12	Female	Ulcer	Not Randomised	0	0		0		T1&T2 neg	TP- HD-	Patient did not meet trial inclusion criteria	Leg	Exlcuded from Primary Analysis
Ghana	15	Male	Ulcer	Not Randomised	0	0		0		T1&T2 neg	TP- HD-	Patient did not meet trial inclusion criteria	Leg	Exlcuded from Primary Analysis
Ghana	10	Male	Ulcer	Not Randomised	0	0		0		T1&T2 neg	TP- HD-	Patient did not meet trial inclusion criteria	Leg	Exlcuded from Primary Analysis
Ghana	12	Female	Ulcer	Not Randomised	0	0		0		T1&T2 neg	TP- HD-	Patient did not meet trial inclusion criteria	Leg	Exlcuded from Primary Analysis
Ghana	10	Female	Ulcer	Not Randomised	0	0		0		T1&T2 neg	TP- HD-	Patient did not meet trial inclusion criteria	Leg	Exlcuded from Primary Analysis
Ghana	7	Male	Ulcer	Not Randomised	0	0		0		T1&T2 neg	TP- HD-	Patient did not meet trial inclusion criteria	Leg	Exlcuded from Primary Analysis
Ghana	12	Female	Ulcer	30mg	1	0	Completely healed	32		Randomised	TP+ HD-	Missing 6 Month Follow-up RPR	Leg	Exlcuded from Primary Analysis
Ghana	8	Female	Ulcer	Not Randomised	0	0		0		T1&T2 neg	TP- HD-	Patient did not meet trial inclusion criteria	Leg	Exlcuded from Primary Analysis
Ghana	9	Male	Papillomata	20mg			Completely healed	32		Randomised		Missing 6 Month Follow-up RPR	Arm	Exlcuded from Primary Analysis
Ghana	11	Male	Papillomata	30mg	1	0	Completely healed	32		Randomised	TP+ HD-	Missing 6 Month Follow-up RPR	Face/Neck	Exlcuded from Primary Analysis
Ghana	14	Male		30mg	1	0	Completely healed	32		Randomised	TP+ HD-	Missing 6 Month Follow-up RPR	Missing	Exlcuded from Primary Analysis
Ghana	7	Male	Papillomata	20mg	1	0	Completely healed	32		Randomised	TP+ HD-	Missing 6 Month Follow-up RPR	Back	Exlcuded from Primary Analysis
Ghana	12	Male	Papillomata	30mg	1	0	Completely healed	16		Randomised	TP+ HD-	Missing 6 Month Follow-up RPR	Arm	Exlcuded from Primary Analysis
Ghana	8	Male	Papillomata	20mg	1	1	Completely healed	32		Randomised	TP+ HD+	Missing 6 Month Follow-up RPR	Face/Neck	Exlcuded from Primary Analysis
Ghana	10	Female	Papillomata	30mg	1	0	Completely healed	128		Randomised	TP+ HD-	Missing 6 Month Follow-up RPR	Leg	Exlcuded from Primary Analysis
Ghana	9	Male	Papillomata	20mg	1	0	Completely healed	32		Randomised	TP+ HD-	Missing 6 Month Follow-up RPR	Face/Neck	Exlcuded from Primary Analysis
Ghana	14	Male	Ulcer	20mg	0	1	Completely healed	8		Randomised	TP- HD+	Missing 6 Month Follow-up RPR	Leg	Exlcuded from Primary Analysis
Ghana	12	Male	Ulcer	Not Randomised	0	0		0		T1&T2 neg	TP- HD-	Patient did not meet trial inclusion criteria	Leg	Exlcuded from Primary Analysis
Ghana	10	Male		Not Randomised	0	0		0		T1 or T2 missing	TP- HD-	Patient did not meet trial inclusion criteria	Missing	Exlcuded from Primary Analysis
Ghana	10	Male		Not Randomised	0	1		0		T1 or T2 missing	TP- HD+	Patient did not meet trial inclusion criteria	Missing	Exlcuded from Primary Analysis
Ghana	12	Male		Not Randomised	0	1		0		T1 or T2 missing	TP- HD+	Patient did not meet trial inclusion criteria	Missing	Exlcuded from Primary Analysis
Ghana	10	Female		Not Randomised	0	0		0		T1 or T2 missing	TP- HD-	Patient did not meet trial inclusion criteria	Missing	Exlcuded from Primary Analysis
Ghana	12	Female		Not Randomised	0	0		0		T1 or T2 missing	TP- HD-	Patient did not meet trial inclusion criteria	Missing	Exlcuded from Primary Analysis
Ghana	12	Male		Not Randomised	0	1		0		T1 or T2 missing	TP- HD+	Patient did not meet trial inclusion criteria	Missing	Exlcuded from Primary Analysis
Ghana	12	Male		Not Randomised	0	0		0		T1 or T2 missing	TP- HD-	Patient did not meet trial inclusion criteria	Missing	Exlcuded from Primary Analysis
Ghana	12	Male		Not Randomised	0	0		0		T1 or T2 missing	TP- HD-	Patient did not meet trial inclusion criteria	Missing	Exlcuded from Primary Analysis
Ghana	11	Male		Not Randomised	0	0		0		T1 or T2 missing	TP- HD-	Patient did not meet trial inclusion criteria	Missing	Exlcuded from Primary Analysis
Ghana	11	Male	Ulcer	Not Randomised	0	1		0		T1&T2 neg	TP- HD+	Patient did not meet trial inclusion criteria	Leg	Exlcuded from Primary Analysis
Ghana	10	Male		Not Randomised	0	0		0		T1 or T2 missing	TP- HD-	Patient did not meet trial inclusion criteria	Missing	Exlcuded from Primary Analysis
Ghana	9	Male		Not Randomised	0	1		0		T1 or T2 missing	TP- HD+	Patient did not meet trial inclusion criteria	Missing	Exlcuded from Primary Analysis
Ghana	11	Male		Not Randomised				0		T1 or T2 missing		Patient did not meet trial inclusion criteria	Missing	Exlcuded from Primary Analysis
Ghana	10	Male		Not Randomised	0	1		0		T1 or T2 missing	TP- HD+	Patient did not meet trial inclusion criteria	Missing	Exlcuded from Primary Analysis
Ghana	7	Female		Not Randomised	0	0		0		T1 or T2 missing	TP- HD-	Patient did not meet trial inclusion criteria	Missing	Exlcuded from Primary Analysis
Ghana	6	Male		Not Randomised				0		T1 or T2 missing		Patient did not meet trial inclusion criteria	Missing	Exlcuded from Primary Analysis
Ghana	7	Male		Not Randomised	0	1		0		T1 or T2 missing	TP- HD+	Patient did not meet trial inclusion criteria	Missing	Exlcuded from Primary Analysis
Ghana	7	Male		Not Randomised	0	0		0		T1 or T2 missing	TP- HD-	Patient did not meet trial inclusion criteria	Missing	Exlcuded from Primary Analysis
Ghana	13	Female	Ulcer	20mg	0	0	Partially healed	32	32	Randomised	TP- HD-	Included in Primary Analysis	Leg	Clinical Cure & Non-Significant RPR Change
Ghana	8	Male	Ulcer	Not Randomised	0	1		0		T1&T2 neg	TP- HD+	Patient did not meet trial inclusion criteria	Leg	Exlcuded from Primary Analysis
Ghana	8	Male	Ulcer	30mg			Completely healed	8	2	Randomised		Missing Baseline PCR	Leg	Exlcuded from Primary Analysis
Ghana	7	Male	Ulcer	20mg	1	0	Completely healed	32	0	Randomised	TP+ HD-	Included in Primary Analysis	Face/Neck	Clinical Cure & Serological Cure
Ghana	7	Male	Ulcer	30mg			Completely healed	16	2	Randomised		Missing Baseline PCR	Back	Exlcuded from Primary Analysis
Ghana	6	Male	Ulcer	20mg			No improvement	4	2	Randomised		Missing Baseline PCR	Leg	Exlcuded from Primary Analysis
Ghana	8	Male	Ulcer	30mg	1	0	Completely healed	64	16	Randomised	TP+ HD-	Included in Primary Analysis	Leg	Clinical Cure & Serological Cure
Ghana	7	Male	Ulcer	30mg	1	0	Completely healed	64	32	Randomised	TP+ HD-	Included in Primary Analysis	Leg	Clinical Cure & Non-Significant RPR Change
Ghana	14	Female	Ulcer	Not Randomised				0		T2 neg		Patient did not meet trial inclusion criteria	Leg	Exlcuded from Primary Analysis
Ghana	13	Male	Ulcer	Not Randomised				0		T2 neg		Patient did not meet trial inclusion criteria	Leg	Exlcuded from Primary Analysis
Ghana	16	Male	Ulcer	Not Randomised				0		T2 neg		Patient did not meet trial inclusion criteria	Leg	Exlcuded from Primary Analysis
Ghana	14	Male	Ulcer	Not Randomised				0		T2 neg		Patient did not meet trial inclusion criteria	Leg	Exlcuded from Primary Analysis
Ghana	6	Male	Ulcer	Not Randomised	0	0		0		T1&T2 neg	TP- HD-	Patient did not meet trial inclusion criteria	Leg	Exlcuded from Primary Analysis
Ghana	8	Male	Ulcer	Not Randomised				0		T2 neg		Patient did not meet trial inclusion criteria	Leg	Exlcuded from Primary Analysis
Ghana	11	Male	Ulcer	20mg	0	1	Partially healed	16	4	Randomised	TP- HD+	Included in Primary Analysis	Leg	Clinical Cure & Serological Cure
Ghana	8	Male	Ulcer	20mg			Completely healed	32	8	Randomised		Missing Baseline PCR	Arm	Exlcuded from Primary Analysis
Ghana	14	Male	Ulcer	30mg	0	1	Completely healed	1		Randomised	TP- HD+	Missing 6 Month Follow-up RPR	Leg	Exlcuded from Primary Analysis
Ghana	10	Male	Ulcer	20mg	0	1	Completely healed	128	4	Randomised	TP- HD+	Included in Primary Analysis	Leg	Clinical Cure & Serological Cure
Ghana	8	Female	Ulcer	30mg	0	1	Completely healed	64	8	Randomised	TP- HD+	Included in Primary Analysis	Leg	Clinical Cure & Serological Cure
Ghana	6	Female	Ulcer	20mg	0	0	Data at 4wks missing	64	4	Randomised	TP- HD-	4 Week Lesion Data Mission	Leg	Exlcuded from Primary Analysis
Ghana	10	Female	Ulcer	30mg	0	0	Completely healed	0	0	Randomised	TP- HD-	Negative RPR at baseline	Leg	Exlcuded from Primary Analysis
Ghana	10	Male		Not Randomised	0	1		0		T1&T2 neg	TP- HD+	Patient did not meet trial inclusion criteria	Missing	Exlcuded from Primary Analysis
Ghana	15	Male	Ulcer	20mg	0	1	Partially healed	16	8	Randomised	TP- HD+	Included in Primary Analysis	Leg	Clinical Cure & Non-Significant RPR Change
Ghana	10	Male	Ulcer	Not Randomised	0	1		0		T1&T2 neg	TP- HD+	Patient did not meet trial inclusion criteria	Leg	Exlcuded from Primary Analysis
Ghana	8	Male	Ulcer	30mg	0	1	Completely healed	8	2	Randomised	TP- HD+	Included in Primary Analysis	Leg	Clinical Cure & Serological Cure
Ghana	10	Male	Ulcer	30mg			Completely healed	64	16	Randomised		Missing Baseline PCR	Leg	Exlcuded from Primary Analysis
Ghana	13	Male	Ulcer	20mg	0	0	Completely healed	32	16	Randomised	TP- HD-	Included in Primary Analysis	Leg	Clinical Cure & Non-Significant RPR Change
Ghana	14	Male	Ulcer	20mg			Completely healed	32	8	Randomised		Missing Baseline PCR	Leg	Exlcuded from Primary Analysis
Ghana	11	Male	Papillomata	30mg			Completely healed	64	32	Randomised		Missing Baseline PCR	Face/Neck	Exlcuded from Primary Analysis
Ghana	6	Male	Ulcer	20mg	0	0	Partially healed	4	0	Randomised	TP- HD-	Included in Primary Analysis	Leg	Clinical Cure & Serological Cure
Ghana	10	Male	Ulcer	Not Randomised	0	1		0		T2 neg	TP- HD+	Patient did not meet trial inclusion criteria	Arm	Exlcuded from Primary Analysis
Ghana	6	Male	Ulcer	Not Randomised	0	1		0		T1&T2 neg	TP- HD+	Patient did not meet trial inclusion criteria	Leg	Exlcuded from Primary Analysis
Ghana	9	Male	Ulcer	20mg	0	1	Completely healed	8		Randomised	TP- HD+	Missing 6 Month Follow-up RPR	Leg	Exlcuded from Primary Analysis
Ghana	8	Male	Ulcer	30mg	0	1	Completely healed	64	32	Randomised	TP- HD+	Included in Primary Analysis	Leg	Clinical Cure & Non-Significant RPR Change
Ghana	13	Male		Not Randomised	0	0		0		T1&T2 neg	TP- HD-	Patient did not meet trial inclusion criteria	Missing	Exlcuded from Primary Analysis
Ghana	13	Male	Ulcer	20mg	0	1	Completely healed	32	8	Randomised	TP- HD+	Included in Primary Analysis	Leg	Clinical Cure & Serological Cure
Ghana	9	Female	Ulcer	Not Randomised	0	1		0		T1&T2 neg	TP- HD+	Patient did not meet trial inclusion criteria	Leg	Exlcuded from Primary Analysis
Ghana	6	Male	Papillomata	30mg	1	0	Partially healed	32	1	Randomised	TP+ HD-	Included in Primary Analysis	Leg	Clinical Cure & Serological Cure
Ghana	10	Male	Ulcer	Not Randomised	0	1		0		T2 neg	TP- HD+	Patient did not meet trial inclusion criteria	Leg	Exlcuded from Primary Analysis
Ghana	9	Male	Ulcer	Not Randomised	0	1		0		T2 neg	TP- HD+	Patient did not meet trial inclusion criteria	Leg	Exlcuded from Primary Analysis
Ghana	15	Male	Ulcer	20mg	0	0	Completely healed	2	2	Randomised	TP- HD-	Included in Primary Analysis	Leg	Clinical Cure & Non-Significant RPR Change
Ghana	15	Male	Ulcer	Not Randomised	0	0		2		T2 neg	TP- HD-	Patient did not meet trial inclusion criteria	Leg	Exlcuded from Primary Analysis
Ghana	13	Male	Ulcer	Not Randomised	0	0		1		T2 neg	TP- HD-	Patient did not meet trial inclusion criteria	Leg	Exlcuded from Primary Analysis
Ghana	8	Male	Papillomata	20mg	1	0	Completely healed	64	16	Randomised	TP+ HD-	Included in Primary Analysis	Back	Clinical Cure & Serological Cure
Ghana	11	Male	Papillomata	20mg	1	0	Completely healed	32	16	Randomised	TP+ HD-	Included in Primary Analysis	Leg	Clinical Cure & Non-Significant RPR Change
Ghana	10	Male	Ulcer	Not Randomised	0	0		0		T1 or T2 missing	TP- HD-	Patient did not meet trial inclusion criteria	Leg	Exlcuded from Primary Analysis
Ghana	6	Male	Ulcer	30mg	0	1	Completely healed	32	16	Randomised	TP- HD+	Included in Primary Analysis	Leg	Clinical Cure & Non-Significant RPR Change
Ghana	10	Female	Ulcer	Not Randomised	0	1		4		T2 neg	TP- HD+	Patient did not meet trial inclusion criteria	Leg	Exlcuded from Primary Analysis
Ghana	9	Female	Ulcer	30mg	0	0	Completely healed	8	2	Randomised	TP- HD-	Included in Primary Analysis	Leg	Clinical Cure & Serological Cure
Ghana	7	Male	Ulcer	20mg	0	1	Completely healed	128		Randomised	TP- HD+	Missing 6 Month Follow-up RPR	Leg	Exlcuded from Primary Analysis
Ghana	11	Male	Ulcer	30mg	0	1	Partially healed	4	8	Randomised	TP- HD+	Included in Primary Analysis	Leg	Clinical Cure & Non-Significant RPR Change
Ghana	11	Male	Ulcer	Not Randomised	0	0		1		T1&T2 neg	TP- HD-	Patient did not meet trial inclusion criteria	Leg	Exlcuded from Primary Analysis
Ghana	7	Female	Ulcer	20mg	0	1	Completely healed	64	16	Randomised	TP- HD+	Included in Primary Analysis	Leg	Clinical Cure & Serological Cure
Ghana	13	Male	Ulcer	20mg	0	1	Completely healed	64	8	Randomised	TP- HD+	Included in Primary Analysis	Leg	Clinical Cure & Serological Cure
Ghana	9	Male	Ulcer	20mg			Completely healed	32	4	Randomised		Missing Baseline PCR	Leg	Exlcuded from Primary Analysis
Ghana	13	Male	Ulcer	30mg	0	1	Completely healed	64	16	Randomised	TP- HD+	Included in Primary Analysis	Leg	Clinical Cure & Serological Cure
Ghana	10	Female	Ulcer	Not Randomised	0	1		0		T1&T2 neg	TP- HD+	Patient did not meet trial inclusion criteria	Leg	Exlcuded from Primary Analysis
Ghana	9	Female	Ulcer	30mg	0	1	Completely healed	64	64	Randomised	TP- HD+	Included in Primary Analysis	Leg	Clinical Cure & Non-Significant RPR Change
Ghana	6	Male	Ulcer	20mg	0	1	Partially healed	8		Randomised	TP- HD+	Missing 6 Month Follow-up RPR	Leg	Exlcuded from Primary Analysis
Ghana	12	Male	Ulcer	Not Randomised	0	0		0		T1&T2 neg	TP- HD-	Patient did not meet trial inclusion criteria	Leg	Exlcuded from Primary Analysis
Ghana	15	Female	Ulcer	Not Randomised	0	0		0		T1&T2 neg	TP- HD-	Patient did not meet trial inclusion criteria	Leg	Exlcuded from Primary Analysis
Ghana	9	Male	Ulcer	Not Randomised	0	0		0		T1&T2 neg	TP- HD-	Patient did not meet trial inclusion criteria	Leg	Exlcuded from Primary Analysis
Ghana	11	Female	Ulcer	30mg	1	0	Completely healed	32	8	Randomised	TP+ HD-	Included in Primary Analysis	Leg	Clinical Cure & Serological Cure
Ghana	15	Male	Ulcer	30mg	1	0	Completely healed	64	16	Randomised	TP+ HD-	Included in Primary Analysis	Leg	Clinical Cure & Serological Cure
Ghana	10	Male	Ulcer	30mg			Completely healed	64	4	Randomised		Missing Baseline PCR	Leg	Exlcuded from Primary Analysis
Ghana	10	Male	Ulcer	Not Randomised	0	1		0		T1&T2 neg	TP- HD+	Patient did not meet trial inclusion criteria	Leg	Exlcuded from Primary Analysis
Ghana	9	Male	Ulcer	20mg	0	0	Completely healed	16	16	Randomised	TP- HD-	Included in Primary Analysis	Face/Neck	Clinical Cure & Non-Significant RPR Change
Ghana	9	Male	Ulcer	Not Randomised	0	0		0		T1&T2 neg	TP- HD-	Patient did not meet trial inclusion criteria	Leg	Exlcuded from Primary Analysis
Ghana	10	Female	Ulcer	Not Randomised	0	1		0		T1&T2 neg	TP- HD+	Patient did not meet trial inclusion criteria	Leg	Exlcuded from Primary Analysis
Ghana	13	Male	Ulcer	20mg	0	1	Completely healed	8	2	Randomised	TP- HD+	Included in Primary Analysis	Leg	Clinical Cure & Serological Cure
Ghana	10	Male	Ulcer	Not Randomised	0	0		0		T1&T2 neg	TP- HD-	Patient did not meet trial inclusion criteria	Leg	Exlcuded from Primary Analysis
Ghana	12	Female	Ulcer	30mg			Completely healed	16	1	Randomised		Missing Baseline PCR	Leg	Exlcuded from Primary Analysis
Ghana	13	Male	Ulcer	20mg	0	1	Completely healed	64	16	Randomised	TP- HD+	Included in Primary Analysis	Leg	Clinical Cure & Serological Cure
Ghana	11	Male	Ulcer	Not Randomised	0	1		0		T1&T2 neg	TP- HD+	Patient did not meet trial inclusion criteria	Leg	Exlcuded from Primary Analysis
Ghana	13	Female	Ulcer	30mg			Completely healed	128	128	Randomised		Missing Baseline PCR	Leg	Exlcuded from Primary Analysis
Ghana	14	Male	Ulcer	Not Randomised	1	0		0		T1 or T2 missing	TP+ HD-	Patient did not meet trial inclusion criteria	Leg	Exlcuded from Primary Analysis
Ghana	9	Male	Ulcer	30mg	0	0	Completely healed	32	4	Randomised	TP- HD-	Included in Primary Analysis	Arm	Clinical Cure & Serological Cure
Ghana	12	Female	Ulcer	Not Randomised	0	0		0	2	T1&T2 neg	TP- HD-	Patient did not meet trial inclusion criteria	Arm	Exlcuded from Primary Analysis
Ghana	9	Male	Ulcer	Not Randomised	0	0		0		T1&T2 neg	TP- HD-	Patient did not meet trial inclusion criteria	Leg	Exlcuded from Primary Analysis
Ghana	8	Female	Ulcer	Not Randomised	0	0		0		T1&T2 neg	TP- HD-	Patient did not meet trial inclusion criteria	Leg	Exlcuded from Primary Analysis
Ghana	10	Male	Ulcer	Not Randomised	0	1		0		T1&T2 neg	TP- HD+	Patient did not meet trial inclusion criteria	Leg	Exlcuded from Primary Analysis
Ghana	8	Male	Ulcer	Not Randomised	0	1		0		T1&T2 neg	TP- HD+	Patient did not meet trial inclusion criteria	Leg	Exlcuded from Primary Analysis
Ghana	10	Male	Ulcer	20mg	0	0	Completely healed	32	4	Randomised	TP- HD-	Included in Primary Analysis	Leg	Clinical Cure & Serological Cure
Ghana	10	Female	Ulcer	Not Randomised	0	0		0		T1&T2 neg	TP- HD-	Patient did not meet trial inclusion criteria	Leg	Exlcuded from Primary Analysis
Ghana	10	Female	Ulcer	Not Randomised	0	1		0		T2 neg	TP- HD+	Patient did not meet trial inclusion criteria	Leg	Exlcuded from Primary Analysis
Ghana	15	Male	Ulcer	20mg	0	0	Completely healed	32	8	Randomised	TP- HD-	Included in Primary Analysis	Leg	Clinical Cure & Serological Cure
Ghana	9	Female	Ulcer	Not Randomised	0	1		0		T1&T2 neg	TP- HD+	Patient did not meet trial inclusion criteria	Leg	Exlcuded from Primary Analysis
Ghana	9	Male	Ulcer	30mg	0	0	Completely healed	2	2	Randomised	TP- HD-	Included in Primary Analysis	Leg	Clinical Cure & Non-Significant RPR Change
Ghana	12	Male	Ulcer	30mg	0	1	Completely healed	4		Randomised	TP- HD+	Missing 6 Month Follow-up RPR	Leg	Exlcuded from Primary Analysis
Ghana	11	Male	Papillomata	30mg	1	0	Completely healed	32	4	Randomised	TP+ HD-	Included in Primary Analysis	Leg	Clinical Cure & Serological Cure
Ghana	12	Male	Ulcer	Not Randomised	0	1		0		T1&T2 neg	TP- HD+	Patient did not meet trial inclusion criteria	Leg	Exlcuded from Primary Analysis
Ghana	9	Female	Ulcer	Not Randomised	0	0		0		T1&T2 neg	TP- HD-	Patient did not meet trial inclusion criteria	Leg	Exlcuded from Primary Analysis
Ghana	9	Male	Ulcer	Not Randomised	0	0		0		T1&T2 neg	TP- HD-	Patient did not meet trial inclusion criteria	Leg	Exlcuded from Primary Analysis
Ghana	8	Female	Ulcer	Not Randomised	0	1		0		T1&T2 neg	TP- HD+	Patient did not meet trial inclusion criteria	Leg	Exlcuded from Primary Analysis
Ghana	10	Male	Ulcer	20mg	0	1	Completely healed	0		Randomised	TP- HD+	Missing 6 Month Follow-up RPR	Arm	Exlcuded from Primary Analysis
Ghana	14	Male	Ulcer	20mg	0	1	Completely healed	0	0	Randomised	TP- HD+	Negative RPR at baseline	Leg	Exlcuded from Primary Analysis
Ghana	12	Male	Ulcer	Not Randomised	0	0		0		T1&T2 neg	TP- HD-	Patient did not meet trial inclusion criteria	Leg	Exlcuded from Primary Analysis
Ghana	11	Female	Ulcer	30mg	0	1	Completely healed	128	64	Randomised	TP- HD+	Included in Primary Analysis	Leg	Clinical Cure & Non-Significant RPR Change
Ghana	13	Male	Ulcer	Not Randomised	0	0		0		T1&T2 neg	TP- HD-	Patient did not meet trial inclusion criteria	Leg	Exlcuded from Primary Analysis
Ghana	9	Male	Ulcer	Not Randomised	0	1		0		T1&T2 neg	TP- HD+	Patient did not meet trial inclusion criteria	Leg	Exlcuded from Primary Analysis
Ghana	10	Male	Ulcer	30mg	0	1	Completely healed	64	0	Randomised	TP- HD+	Included in Primary Analysis	Leg	Clinical Cure & Serological Cure
Ghana	10	Male	Ulcer	Not Randomised	0	0		0		T1&T2 neg	TP- HD-	Patient did not meet trial inclusion criteria	Leg	Exlcuded from Primary Analysis
Ghana	15	Male	Ulcer	20mg	0	1	Partially healed	0		Randomised	TP- HD+	Missing 6 Month Follow-up RPR	Leg	Exlcuded from Primary Analysis
Ghana	10	Female	Ulcer	30mg	0	0	Completely healed	4	2	Randomised	TP- HD-	Included in Primary Analysis	Arm	Clinical Cure & Non-Significant RPR Change
Ghana	8	Male	Ulcer	Not Randomised	0	1		0		T2 neg	TP- HD+	Patient did not meet trial inclusion criteria	Leg	Exlcuded from Primary Analysis
Ghana	10	Male	Ulcer	20mg	0	1	Partially healed	0	0	Randomised	TP- HD+	Negative RPR at baseline	Leg	Exlcuded from Primary Analysis
Ghana	8	Male	Ulcer	Not Randomised	0	1		0		T1&T2 neg	TP- HD+	Patient did not meet trial inclusion criteria	Leg	Exlcuded from Primary Analysis
Ghana	8	Male	Ulcer	30mg	0	1	Completely healed	32	0	Randomised	TP- HD+	Included in Primary Analysis	Leg	Clinical Cure & Serological Cure
Ghana	6	Male	Ulcer	Not Randomised	0	0		0		T1&T2 neg	TP- HD-	Patient did not meet trial inclusion criteria	Leg	Exlcuded from Primary Analysis
Ghana	8	Female	Ulcer	Not Randomised	0	1		0		T1&T2 neg	TP- HD+	Patient did not meet trial inclusion criteria	Leg	Exlcuded from Primary Analysis
Ghana	10	Male	Ulcer	20mg	0	0	Completely healed	1	0	Randomised	TP- HD-	Included in Primary Analysis	Leg	Clinical Cure & Serological Cure
Ghana	9	Female	Ulcer	Not Randomised	0	1		0		T1&T2 neg	TP- HD+	Patient did not meet trial inclusion criteria	Leg	Exlcuded from Primary Analysis
Ghana	12	Female	Ulcer	Not Randomised	0	0		0		T2 neg	TP- HD-	Patient did not meet trial inclusion criteria	Leg	Exlcuded from Primary Analysis
Ghana	14	Male	Ulcer	Not Randomised	0	0		0		T1&T2 neg	TP- HD-	Patient did not meet trial inclusion criteria	Leg	Exlcuded from Primary Analysis
Ghana	11	Female	Papillomata	30mg	1	0	Completely healed	64		Randomised	TP+ HD-	Missing 6 Month Follow-up RPR	Arm	Exlcuded from Primary Analysis
Ghana	16	Male	Ulcer	30mg	1	0	Data at 4wks missing	32	4	Randomised	TP+ HD-	4 Week Lesion Data Mission	Leg	Exlcuded from Primary Analysis
Ghana	12	Female	Ulcer	Not Randomised	0	0		0		T1&T2 neg	TP- HD-	Patient did not meet trial inclusion criteria	Leg	Exlcuded from Primary Analysis
Ghana	11	Male	Ulcer	20mg	1	0	Completely healed	32		Randomised	TP+ HD-	Missing 6 Month Follow-up RPR	Leg	Exlcuded from Primary Analysis
Ghana	7	Male	Papillomata	30mg	1	0	Completely healed	2		Randomised	TP+ HD-	Missing 6 Month Follow-up RPR	Arm	Exlcuded from Primary Analysis
Ghana	13	Female	Ulcer	Not Randomised	0	0		0		T1&T2 neg	TP- HD-	Patient did not meet trial inclusion criteria	Leg	Exlcuded from Primary Analysis
Ghana	9	Female	Ulcer	Not Randomised	0	1		0		T1&T2 neg	TP- HD+	Patient did not meet trial inclusion criteria	Leg	Exlcuded from Primary Analysis
Ghana	6	Female	Papillomata	20mg	1	0	Completely healed	32		Randomised	TP+ HD-	Missing 6 Month Follow-up RPR	Arm	Exlcuded from Primary Analysis
Ghana	10	Male	Ulcer	30mg	1	0	Completely healed	64	0	Randomised	TP+ HD-	Included in Primary Analysis	Arm	Clinical Cure & Serological Cure
Ghana	12	Male	Ulcer	20mg	1	0	Completely healed	16	0	Randomised	TP+ HD-	Included in Primary Analysis	Leg	Clinical Cure & Serological Cure
Ghana	7	Male	Papillomata	20mg	1	0	Completely healed	64		Randomised	TP+ HD-	Missing 6 Month Follow-up RPR	Leg	Exlcuded from Primary Analysis
Ghana	9	Male	Ulcer	Not Randomised	0	1		0		T1&T2 neg	TP- HD+	Patient did not meet trial inclusion criteria	Leg	Exlcuded from Primary Analysis
Ghana	10	Female	Ulcer	Not Randomised	0	1		0		T1 or T2 missing	TP- HD+	Patient did not meet trial inclusion criteria	Leg	Exlcuded from Primary Analysis
Ghana	12	Female	Ulcer	Not Randomised	0	1		0		T1&T2 neg	TP- HD+	Patient did not meet trial inclusion criteria	Leg	Exlcuded from Primary Analysis
Ghana	12	Female	Ulcer	Not Randomised	0	1		0		T1&T2 neg	TP- HD+	Patient did not meet trial inclusion criteria	Leg	Exlcuded from Primary Analysis
Ghana	11	Male	Ulcer	Not Randomised	0	1		0		T1&T2 neg	TP- HD+	Patient did not meet trial inclusion criteria	Leg	Exlcuded from Primary Analysis
Ghana	10	Male	Ulcer	Not Randomised	0	1		0		T1&T2 neg	TP- HD+	Patient did not meet trial inclusion criteria	Leg	Exlcuded from Primary Analysis
Ghana	11	Male	Papillomata	Not Randomised	1	1	Completely healed	64	32	T1 or T2 missing	TP+ HD+	Patient did not meet trial inclusion criteria	Leg	Exlcuded from Primary Analysis
Ghana	12	Female	Ulcer	Not Randomised	0	1		0		T1&T2 neg	TP- HD+	Patient did not meet trial inclusion criteria	Leg	Exlcuded from Primary Analysis
Ghana	10	Male	Papillomata	20mg	1	0	Completely healed	16	0	Randomised	TP+ HD-	Included in Primary Analysis	Leg	Clinical Cure & Serological Cure
Ghana	10	Male	Papillomata	Not Randomised	0	0		0		T1&T2 neg	TP- HD-	Patient did not meet trial inclusion criteria	Face/Neck	Exlcuded from Primary Analysis
Ghana	8	Male	Ulcer	20mg	0	1	Completely healed	32	2	Randomised	TP- HD+	Included in Primary Analysis	Leg	Clinical Cure & Serological Cure
Ghana	13	Female	Ulcer	30mg	1	0	Completely healed	64	8	Randomised	TP+ HD-	Included in Primary Analysis	Leg	Clinical Cure & Serological Cure
Ghana	12	Female	Ulcer	20mg	1	1	Completely healed	64	0	Randomised	TP+ HD+	Included in Primary Analysis	Leg	Clinical Cure & Serological Cure
Ghana	6	Male	Papillomata	20mg	1	0	Completely healed	128	4	Randomised	TP+ HD-	Included in Primary Analysis	Leg	Clinical Cure & Serological Cure
Ghana	8	Female	Papillomata	30mg	1	0	Completely healed	64	1	Randomised	TP+ HD-	Included in Primary Analysis	Leg	Clinical Cure & Serological Cure
Ghana	12	Male	Ulcer	30mg	0	1	Completely healed	32	2	Randomised	TP- HD+	Included in Primary Analysis	Leg	Clinical Cure & Serological Cure
Ghana	12	Male	Ulcer	20mg	1	0	Partially healed	32	2	Randomised	TP+ HD-	Included in Primary Analysis	Leg	Clinical Cure & Serological Cure
Ghana	12	Male	Papillomata	30mg	1	0	Completely healed	64	4	Randomised	TP+ HD-	Included in Primary Analysis	Arm	Clinical Cure & Serological Cure
Ghana	10	Male	Ulcer	20mg	0	0	Completely healed	32	2	Randomised	TP- HD-	Included in Primary Analysis	Leg	Clinical Cure & Serological Cure
Ghana	8	Male	Papillomata	30mg	1	0	Completely healed	32	4	Randomised	TP+ HD-	Included in Primary Analysis	Leg	Clinical Cure & Serological Cure
Ghana	10	Male	Ulcer	30mg	0	1	Completely healed	8		Randomised	TP- HD+	Missing 6 Month Follow-up RPR	Leg	Exlcuded from Primary Analysis
Ghana	12	Male	Ulcer	20mg	0	1	Completely healed	2		Randomised	TP- HD+	Missing 6 Month Follow-up RPR	Leg	Exlcuded from Primary Analysis
Ghana	8	Female		20mg	0	0	Completely healed	64	64	Randomised	TP- HD-	Included in Primary Analysis	Missing	Clinical Cure & Non-Significant RPR Change
Ghana	14	Male	Ulcer	30mg	0	1	Completely healed	1		Randomised	TP- HD+	Missing 6 Month Follow-up RPR	Leg	Exlcuded from Primary Analysis
Ghana	14	Male	Papillomata	30mg	1	0	Completely healed	32	16	Randomised	TP+ HD-	Included in Primary Analysis	Leg	Clinical Cure & Non-Significant RPR Change
Ghana	11	Female	Ulcer	20mg	0	0	Completely healed	1	1	Randomised	TP- HD-	Included in Primary Analysis	Leg	Clinical Cure & Non-Significant RPR Change
Ghana	13	Male	Papillomata	20mg	1	0	Completely healed	16	32	Randomised	TP+ HD-	Included in Primary Analysis	Arm	Clinical Cure & Non-Significant RPR Change
Ghana	11	Male	Ulcer	30mg	0	0	Partially healed	0	0	Randomised	TP- HD-	Negative RPR at baseline	Leg	Exlcuded from Primary Analysis
Ghana	13	Male	Ulcer	Not Randomised	0	0		0		T1&T2 neg	TP- HD-	Patient did not meet trial inclusion criteria	Leg	Exlcuded from Primary Analysis
Ghana	9	Male	Papillomata	30mg	1	0	Completely healed	16	32	Randomised	TP+ HD-	Included in Primary Analysis	Leg	Clinical Cure & Non-Significant RPR Change
Ghana	10	Male	Ulcer	30mg	0	0	Completely healed	32	32	Randomised	TP- HD-	Included in Primary Analysis	Leg	Clinical Cure & Non-Significant RPR Change
Ghana	13	Male	Ulcer	20mg	0	0	Completely healed	32	32	Randomised	TP- HD-	Included in Primary Analysis	Leg	Clinical Cure & Non-Significant RPR Change
Ghana	13	Female	Ulcer	Not Randomised	0	1		2		T2 neg	TP- HD+	Patient did not meet trial inclusion criteria	Leg	Exlcuded from Primary Analysis
Ghana	7	Female	Papillomata	30mg	1	0	Completely healed	32	1	Randomised	TP+ HD-	Included in Primary Analysis	Face/Neck	Clinical Cure & Serological Cure
Ghana	11	Male	Ulcer	20mg	1	0	Completely healed	16	16	Randomised	TP+ HD-	Included in Primary Analysis	Leg	Clinical Cure & Non-Significant RPR Change
Ghana	6	Male	Papillomata	30mg	1	0	Partially healed	32	16	Randomised	TP+ HD-	Included in Primary Analysis	Leg	Clinical Cure & Non-Significant RPR Change
Ghana	12	Female	Ulcer	20mg	0	1	Partially healed	64	8	Randomised	TP- HD+	Included in Primary Analysis	Leg	Clinical Cure & Serological Cure
Ghana	5	Male	Ulcer	Not Randomised	0	1		0		T1&T2 neg	TP- HD+	Patient did not meet trial inclusion criteria	Arm	Exlcuded from Primary Analysis
Ghana	14	Male	Ulcer	30mg	0	1	Partially healed	8	1	Randomised	TP- HD+	Included in Primary Analysis	Leg	Clinical Cure & Serological Cure
Ghana	12	Male	Ulcer	Not Randomised	0	1		2		T2 neg	TP- HD+	Patient did not meet trial inclusion criteria	Leg	Exlcuded from Primary Analysis
Ghana	10	Male	Ulcer	20mg	0	1	Completely healed	32	8	Randomised	TP- HD+	Included in Primary Analysis	Leg	Clinical Cure & Serological Cure
Ghana	9	Male	Ulcer	30mg	0	0	Completely healed	128	128	Randomised	TP- HD-	Included in Primary Analysis	Face/Neck	Clinical Cure & Non-Significant RPR Change
Ghana	10	Male	Ulcer	30mg	1	0	Data at 4wks missing	64	32	Randomised	TP+ HD-	4 Week Lesion Data Mission	Leg	Exlcuded from Primary Analysis
Ghana	6	Male	Papillomata	20mg	1	0	Completely healed	32	4	Randomised	TP+ HD-	Included in Primary Analysis	Face/Neck	Clinical Cure & Serological Cure
Ghana	12	Male	Ulcer	30mg	0	0	Completely healed	64	128	Randomised	TP- HD-	Included in Primary Analysis	Leg	Clinical Cure & Non-Significant RPR Change
Ghana	6	Male	Papillomata	20mg	1	0	Completely healed	32	8	Randomised	TP+ HD-	Included in Primary Analysis	Face/Neck	Clinical Cure & Serological Cure
Ghana	8	Male	Ulcer	20mg	0	0	Completely healed	8	16	Randomised	TP- HD-	Included in Primary Analysis	Leg	Clinical Cure & Non-Significant RPR Change
Ghana	11	Male	Ulcer	Not Randomised	0	0		0		T1&T2 neg	TP- HD-	Patient did not meet trial inclusion criteria	Leg	Exlcuded from Primary Analysis
Ghana	6	Female	Papillomata	Not Randomised	0	1		0		T2 neg	TP- HD+	Patient did not meet trial inclusion criteria	Leg	Exlcuded from Primary Analysis
PNG	12	Female	Ulcer	Not Randomised	0	1				T1 or T2 missing	TP- HD+	Patient did not meet trial inclusion criteria	Leg	Exlcuded from Primary Analysis
PNG	8	Male	Ulcer	20mg			Completely healed	16	8	Randomised		Missing Baseline PCR	Leg	Exlcuded from Primary Analysis
PNG	13	Male	Ulcer	20mg	0	1	Completely healed	4	4	Randomised	TP- HD+	Included in Primary Analysis	Leg	Clinical Cure & Non-Significant RPR Change
PNG	13	Male	Ulcer	20mg	0	1	Completely healed	8	4	Randomised	TP- HD+	Included in Primary Analysis	Leg	Clinical Cure & Non-Significant RPR Change
PNG	13	Male	Ulcer	30mg	0	1	Completely healed	1		Randomised	TP- HD+	Missing 6 Month Follow-up RPR	Leg	Exlcuded from Primary Analysis
PNG	15	Male	Ulcer	30mg	0	1	Completely healed	8	0	Randomised	TP- HD+	Included in Primary Analysis	Arm	Clinical Cure & Serological Cure
PNG	15	Male	Ulcer	20mg	0	0	Completely healed	2	1	Randomised	TP- HD-	Included in Primary Analysis	Leg	Clinical Cure & Non-Significant RPR Change
PNG	14	Female	Ulcer	20mg	0	1	Completely healed	0	0	Randomised	TP- HD+	Negative RPR at baseline	Leg	Exlcuded from Primary Analysis
PNG	8	Female	Ulcer	Not Randomised	0	0				T2 neg	TP- HD-	Patient did not meet trial inclusion criteria	Leg	Exlcuded from Primary Analysis
PNG	8	Male	Ulcer	30mg	0	1	Completely healed	8		Randomised	TP- HD+	Missing 6 Month Follow-up RPR	Leg	Exlcuded from Primary Analysis
PNG	7	Male	Papillomata	20mg	0	0	Completely healed	32	2	Randomised	TP- HD-	Included in Primary Analysis	Leg	Clinical Cure & Serological Cure
PNG	10	Female	Ulcer	20mg	0	0	Completely healed	1	0	Randomised	TP- HD-	Included in Primary Analysis	Arm	Clinical Cure & Serological Cure
PNG	9	Male	Ulcer	Not Randomised	0	0				T1 or T2 missing	TP- HD-	Patient did not meet trial inclusion criteria	Leg	Exlcuded from Primary Analysis
PNG	11	Male	Ulcer	30mg	0	1	Completely healed	16	2	Randomised	TP- HD+	Included in Primary Analysis	Leg	Clinical Cure & Serological Cure
PNG	12	Female	Ulcer	30mg	0	1	Completely healed	8	4	Randomised	TP- HD+	Included in Primary Analysis	Leg	Clinical Cure & Non-Significant RPR Change
PNG	13	Male	Papillomata	20mg	1	0	Completely healed	32	0	Randomised	TP+ HD-	Included in Primary Analysis	Leg	Clinical Cure & Serological Cure
PNG	6	Female	Ulcer	20mg	0	1	Completely healed	0	0	Randomised	TP- HD+	Negative RPR at baseline	Leg	Exlcuded from Primary Analysis
PNG	10	Female	Ulcer	30mg	0	0	Partially healed	0	0	Randomised	TP- HD-	Negative RPR at baseline	Arm	Exlcuded from Primary Analysis
PNG	9	Male	Papillomata	30mg	0	1	Completely healed	16	2	Randomised	TP- HD+	Included in Primary Analysis	Leg	Clinical Cure & Serological Cure
PNG	10	Female	Ulcer	20mg	0	0	Completely healed	1	0	Randomised	TP- HD-	Included in Primary Analysis	Leg	Clinical Cure & Serological Cure
PNG	5	Female	Ulcer	30mg	0	0	Completely healed	4	0	Randomised	TP- HD-	Included in Primary Analysis	Leg	Clinical Cure & Serological Cure
PNG	6	Male	Ulcer	20mg	0	0	Completely healed	0	0	Randomised	TP- HD-	Negative RPR at baseline	Leg	Exlcuded from Primary Analysis
PNG	5	Male	Ulcer	20mg	0	1	Completely healed	0	0	Randomised	TP- HD+	Negative RPR at baseline	Leg	Exlcuded from Primary Analysis
PNG	8	Female	Ulcer	Not Randomised	0	1				T1 or T2 missing	TP- HD+	Patient did not meet trial inclusion criteria	Leg	Exlcuded from Primary Analysis
PNG	5	Female	Ulcer	Not Randomised	0	1	Completely healed			Unable to take blood	TP- HD+	Patient did not meet trial inclusion criteria	Leg	Exlcuded from Primary Analysis
PNG	11	Male	Ulcer	30mg	1	0	Completely healed	8	0	Randomised	TP+ HD-	Included in Primary Analysis	Leg	Clinical Cure & Serological Cure
PNG	13	Female	Ulcer	20mg	0	1	Completely healed	4	1	Randomised	TP- HD+	Included in Primary Analysis	Leg	Clinical Cure & Serological Cure
PNG	8	Male	Ulcer	30mg	0	0	Completely healed	32	16	Randomised	TP- HD-	Included in Primary Analysis	Leg	Clinical Cure & Non-Significant RPR Change
PNG	11	Male	Ulcer	30mg	0	0	Completely healed	32	16	Randomised	TP- HD-	Included in Primary Analysis	Leg	Clinical Cure & Non-Significant RPR Change
PNG	10	Male	Ulcer	20mg	0	0	Completely healed	16	0	Randomised	TP- HD-	Included in Primary Analysis	Leg	Clinical Cure & Serological Cure
PNG	13	Male	Ulcer	30mg	0	1	Completely healed	32	8	Randomised	TP- HD+	Included in Primary Analysis	Leg	Clinical Cure & Serological Cure
PNG	8	Female	Ulcer	20mg	0	1	Completely healed	1	0	Randomised	TP- HD+	Included in Primary Analysis	Leg	Clinical Cure & Serological Cure
PNG	11	Male	Ulcer	20mg	1	1	Completely healed	8	1	Randomised	TP+ HD+	Included in Primary Analysis	Leg	Clinical Cure & Serological Cure
PNG	14	Male	Ulcer	Not Randomised	0	1				T2 neg	TP- HD+	Patient did not meet trial inclusion criteria	Leg	Exlcuded from Primary Analysis
PNG	8	Male	Ulcer	Not Randomised						T1 or T2 missing		Patient did not meet trial inclusion criteria	Leg	Exlcuded from Primary Analysis
PNG	14	Male	Ulcer	30mg	0	1	Partially healed	16	8	Randomised	TP- HD+	Included in Primary Analysis	Leg	Clinical Cure & Non-Significant RPR Change
PNG	14	Female	Ulcer	20mg	0	0	Completely healed	1	0	Randomised	TP- HD-	Included in Primary Analysis	Leg	Clinical Cure & Serological Cure
PNG	15	Male	Ulcer	30mg	0	1	Completely healed	4		Randomised	TP- HD+	Missing 6 Month Follow-up RPR	Leg	Exlcuded from Primary Analysis
PNG	8	Male	Ulcer	20mg	0	0	Completely healed	1	0	Randomised	TP- HD-	Included in Primary Analysis	Leg	Clinical Cure & Serological Cure
PNG	10	Male	Ulcer	20mg	0	0	Completely healed	0	0	Randomised	TP- HD-	Negative RPR at baseline	Leg	Exlcuded from Primary Analysis
PNG	6	Male	Ulcer	30mg	0	0	Completely healed	32	8	Randomised	TP- HD-	Included in Primary Analysis	Leg	Clinical Cure & Serological Cure
PNG	7	Male	Ulcer	30mg	0	0	Completely healed	1	0	Randomised	TP- HD-	Included in Primary Analysis	Leg	Clinical Cure & Serological Cure
PNG	6	Male	Ulcer	30mg	0	1	Completely healed	4	0	Randomised	TP- HD+	Included in Primary Analysis	Leg	Clinical Cure & Serological Cure
PNG	6	Female	Ulcer	20mg	0	1	Completely healed	64	8	Randomised	TP- HD+	Included in Primary Analysis	Leg	Clinical Cure & Serological Cure
PNG	9	Female	Ulcer	30mg	0	1	Completely healed	1	1	Randomised	TP- HD+	Included in Primary Analysis	Leg	Clinical Cure & Non-Significant RPR Change
PNG	9	Male	Ulcer	Not Randomised	0	0				T1 or T2 missing	TP- HD-	Patient did not meet trial inclusion criteria	Leg	Exlcuded from Primary Analysis
PNG	7	Male	Ulcer	20mg	0	1	Completely healed	32	16	Randomised	TP- HD+	Included in Primary Analysis	Leg	Clinical Cure & Non-Significant RPR Change
PNG	13	Male	Ulcer	20mg	0	1	Completely healed	1	0	Randomised	TP- HD+	Included in Primary Analysis	Leg	Clinical Cure & Serological Cure
PNG	13	Male	Ulcer	30mg	0	0	Completely healed	1	0	Randomised	TP- HD-	Included in Primary Analysis	Leg	Clinical Cure & Serological Cure
PNG	12	Female	Ulcer	20mg	0	0	Completely healed	2	1	Randomised	TP- HD-	Included in Primary Analysis	Leg	Clinical Cure & Non-Significant RPR Change
PNG	13	Female	Ulcer	30mg	0	0	Completely healed	1	0	Randomised	TP- HD-	Included in Primary Analysis	Leg	Clinical Cure & Serological Cure
PNG	14	Female	Ulcer	30mg	0	0	Completely healed	1	1	Randomised	TP- HD-	Included in Primary Analysis	Leg	Clinical Cure & Non-Significant RPR Change
PNG	14	Male	Ulcer	30mg	0	1	Completely healed	4	0	Randomised	TP- HD+	Included in Primary Analysis	Leg	Clinical Cure & Serological Cure
PNG	14	Male	Ulcer	30mg	0	1	Completely healed	32	2	Randomised	TP- HD+	Included in Primary Analysis	Leg	Clinical Cure & Serological Cure
PNG	12	Male	Ulcer	20mg	0	1	Completely healed	16	16	Randomised	TP- HD+	Included in Primary Analysis	Leg	Clinical Cure & Non-Significant RPR Change
PNG	13	Male	Ulcer	20mg	0	1	Completely healed	0	0	Randomised	TP- HD+	Negative RPR at baseline	Leg	Exlcuded from Primary Analysis
PNG	9	Male	Ulcer	Not Randomised						T1 or T2 missing		Patient did not meet trial inclusion criteria	Leg	Exlcuded from Primary Analysis
PNG	12	Female	Ulcer	30mg	0	0	Completely healed	2	0	Randomised	TP- HD-	Included in Primary Analysis	Leg	Clinical Cure & Serological Cure
PNG	8	Female	Ulcer	20mg	0	1	Completely healed	0	1	Randomised	TP- HD+	Negative RPR at baseline	Leg	Exlcuded from Primary Analysis
PNG	10	Male	Ulcer	30mg	0	0	Completely healed	0	0	Randomised	TP- HD-	Negative RPR at baseline	Leg	Exlcuded from Primary Analysis
PNG	8	Male	Ulcer	20mg	0	0	Completely healed	0		Randomised	TP- HD-	Missing 6 Month Follow-up RPR	Arm	Exlcuded from Primary Analysis
PNG	9	Male	Ulcer	20mg	1	0	Completely healed	64	8	Randomised	TP+ HD-	Included in Primary Analysis	Leg	Clinical Cure & Serological Cure
PNG				Not Randomised						Unknown reason		Patient did not meet trial inclusion criteria	Missing	Exlcuded from Primary Analysis
PNG	14	Female	Ulcer	20mg	0	0	Completely healed	0		Randomised	TP- HD-	Missing 6 Month Follow-up RPR	Leg	Exlcuded from Primary Analysis
PNG	13	Male	Ulcer	20mg	0	1	Completely healed	8	0	Randomised	TP- HD+	Included in Primary Analysis	Leg	Clinical Cure & Serological Cure
PNG	6	Female	Ulcer	30mg	0	1	Completely healed	1	0	Randomised	TP- HD+	Included in Primary Analysis	Leg	Clinical Cure & Serological Cure
PNG	7	Male	Ulcer	30mg	0	0	Completely healed	0	0	Randomised	TP- HD-	Negative RPR at baseline	Leg	Exlcuded from Primary Analysis
PNG	7	Male	Ulcer	Not Randomised	0	0				T2 neg	TP- HD-	Patient did not meet trial inclusion criteria	Leg	Exlcuded from Primary Analysis
PNG	13	Male	Ulcer	30mg	0	1	Completely healed	0	0	Randomised	TP- HD+	Negative RPR at baseline	Leg	Exlcuded from Primary Analysis
PNG	8	Male	Ulcer	20mg	0	1	Partially healed	8	4	Randomised	TP- HD+	Included in Primary Analysis	Leg	Clinical Cure & Non-Significant RPR Change
PNG	6	Female	Ulcer	20mg	0	1	Completely healed		0	Randomised	TP- HD+	Missing Basline RPR	Leg	Exlcuded from Primary Analysis
PNG	9	Male	Ulcer	30mg	0	0	Completely healed	8	0	Randomised	TP- HD-	Included in Primary Analysis	Leg	Clinical Cure & Serological Cure
PNG	12	Male	Ulcer	20mg	0	0	Completely healed	0	0	Randomised	TP- HD-	Negative RPR at baseline	Arm	Exlcuded from Primary Analysis
PNG	8	Male	Ulcer	30mg	0	0	Completely healed	0	0	Randomised	TP- HD-	Negative RPR at baseline	Leg	Exlcuded from Primary Analysis
PNG	10	Male	Ulcer	20mg	0	0	Completely healed	0	0	Randomised	TP- HD-	Negative RPR at baseline	Leg	Exlcuded from Primary Analysis
PNG	9	Male	Ulcer	30mg	0	0	Partially healed	0	0	Randomised	TP- HD-	Negative RPR at baseline	Leg	Exlcuded from Primary Analysis
PNG	13	Male	Ulcer	20mg	0	0	Completely healed	16	0	Randomised	TP- HD-	Included in Primary Analysis	Leg	Clinical Cure & Serological Cure
PNG	11	Female	Ulcer	30mg	0	1	Completely healed	8	8	Randomised	TP- HD+	Included in Primary Analysis	Leg	Clinical Cure & Non-Significant RPR Change
PNG	7	Male	Ulcer	Not Randomised	0	1				T1 or T2 missing	TP- HD+	Patient did not meet trial inclusion criteria	Leg	Exlcuded from Primary Analysis
PNG	10	Female	Ulcer	20mg	0	1	Completely healed	32	2	Randomised	TP- HD+	Included in Primary Analysis	Leg	Clinical Cure & Serological Cure
PNG	9	Female	Ulcer	30mg	0	1	Partially healed	64		Randomised	TP- HD+	Missing 6 Month Follow-up RPR	Leg	Exlcuded from Primary Analysis
PNG	9	Female	Ulcer	30mg	0	1	Completely healed	8	16	Randomised	TP- HD+	Included in Primary Analysis	Leg	Clinical Cure & Non-Significant RPR Change
PNG	11	Female	Ulcer	20mg	0	0	Completely healed	8	2	Randomised	TP- HD-	Included in Primary Analysis	Leg	Clinical Cure & Serological Cure
PNG	12	Male	Ulcer	30mg	1	1	Partially healed	8	1	Randomised	TP+ HD+	Included in Primary Analysis	Leg	Clinical Cure & Serological Cure
PNG	14	Female	Ulcer	30mg	1	1	Completely healed	32	8	Randomised	TP+ HD+	Included in Primary Analysis	Leg	Clinical Cure & Serological Cure
PNG	7	Female	Ulcer	30mg	0	0	Completely healed	0	0	Randomised	TP- HD-	Negative RPR at baseline	Leg	Exlcuded from Primary Analysis
PNG	8	Male	Ulcer	20mg	0	1	Completely healed	128	16	Randomised	TP- HD+	Included in Primary Analysis	Leg	Clinical Cure & Serological Cure
PNG	12	Male	Ulcer	20mg	0	0	Completely healed	0	0	Randomised	TP- HD-	Negative RPR at baseline	Leg	Exlcuded from Primary Analysis
PNG	9	Female	Papillomata	30mg	1	0	Completely healed	16	0	Randomised	TP+ HD-	Included in Primary Analysis	Face/Neck	Clinical Cure & Serological Cure
PNG	8	Female	Ulcer	30mg	0	1	Completely healed	8	4	Randomised	TP- HD+	Included in Primary Analysis	Leg	Clinical Cure & Non-Significant RPR Change
PNG	8	Male	Papillomata	20mg	1	0	Completely healed	128	8	Randomised	TP+ HD-	Included in Primary Analysis	Face/Neck	Clinical Cure & Serological Cure
PNG	7	Male	Ulcer	30mg	0	1	Completely healed	0	0	Randomised	TP- HD+	Negative RPR at baseline	Leg	Exlcuded from Primary Analysis
PNG	11	Male	Ulcer	20mg	0	0	Completely healed	0	0	Randomised	TP- HD-	Negative RPR at baseline	Leg	Exlcuded from Primary Analysis
PNG	11	Male	Ulcer	30mg	0	0	Completely healed	0	0	Randomised	TP- HD-	Negative RPR at baseline	Leg	Exlcuded from Primary Analysis
PNG	15	Male	Ulcer	20mg	0	0	Completely healed	64		Randomised	TP- HD-	Missing 6 Month Follow-up RPR	Leg	Exlcuded from Primary Analysis
PNG	15	Male	Ulcer	20mg	0	0	Completely healed	32		Randomised	TP- HD-	Missing 6 Month Follow-up RPR	Leg	Exlcuded from Primary Analysis
PNG	15	Male	Ulcer	30mg	0	1	Completely healed	16		Randomised	TP- HD+	Missing 6 Month Follow-up RPR	Leg	Exlcuded from Primary Analysis
PNG	8	Male	Ulcer	20mg	1	0	Completely healed	16	8	Randomised	TP+ HD-	Included in Primary Analysis	Leg	Clinical Cure & Non-Significant RPR Change
PNG	7	Male	Ulcer	30mg	0	0	Completely healed	16	0	Randomised	TP- HD-	Included in Primary Analysis	Leg	Clinical Cure & Serological Cure
PNG	5	Female	Ulcer	20mg	1	1	Completely healed	16	0	Randomised	TP+ HD+	Included in Primary Analysis	Leg	Clinical Cure & Serological Cure
PNG	8	Female	Ulcer	Not Randomised						T1 or T2 missing		Patient did not meet trial inclusion criteria	Leg	Exlcuded from Primary Analysis
PNG	6	Male	Ulcer	20mg	0	1	Partially healed	16	0	Randomised	TP- HD+	Included in Primary Analysis	Leg	Clinical Cure & Serological Cure
PNG	11	Female	Ulcer	30mg	1	1	Completely healed	4		Randomised	TP+ HD+	Missing 6 Month Follow-up RPR	Leg	Exlcuded from Primary Analysis
PNG	11	Female	Ulcer	30mg	0	1	Completely healed	32	4	Randomised	TP- HD+	Included in Primary Analysis	Leg	Clinical Cure & Serological Cure
PNG	7	Female	Ulcer	30mg	0	0	Completely healed	16	2	Randomised	TP- HD-	Included in Primary Analysis	Leg	Clinical Cure & Serological Cure
PNG	7	Male	Ulcer	20mg	0	0	Completely healed	0	0	Randomised	TP- HD-	Negative RPR at baseline	Arm	Exlcuded from Primary Analysis
PNG	5	Male	Ulcer	Not Randomised	1	1				Unable to take blood	TP+ HD+	Patient did not meet trial inclusion criteria	Leg	Exlcuded from Primary Analysis
PNG	5	Female	Ulcer	20mg	0	1	Completely healed	16	2	Randomised	TP- HD+	Included in Primary Analysis	Leg	Clinical Cure & Serological Cure
PNG	7	Male	Ulcer	30mg	0	1	Completely healed	8	1	Randomised	TP- HD+	Included in Primary Analysis	Leg	Clinical Cure & Serological Cure
PNG	9	Female	Ulcer	20mg	1	1	Completely healed	32	0	Randomised	TP+ HD+	Included in Primary Analysis	Leg	Clinical Cure & Serological Cure
PNG	6	Male	Ulcer	20mg	0	1	Completely healed	8	0	Randomised	TP- HD+	Included in Primary Analysis	Leg	Clinical Cure & Serological Cure
PNG	11	Male	Ulcer	Not Randomised						T1 or T2 missing		Patient did not meet trial inclusion criteria	Leg	Exlcuded from Primary Analysis
PNG	14	Male	Ulcer	Not Randomised	0	0				T1 or T2 missing	TP- HD-	Patient did not meet trial inclusion criteria	Arm	Exlcuded from Primary Analysis
PNG	6	Male	Ulcer	30mg	0	1	Completely healed	16	0	Randomised	TP- HD+	Included in Primary Analysis	Leg	Clinical Cure & Serological Cure
PNG	9	Female	Ulcer	30mg	1	1	Completely healed	8	1	Randomised	TP+ HD+	Included in Primary Analysis	Leg	Clinical Cure & Serological Cure
PNG	12	Male	Ulcer	20mg	1	1	Completely healed	32	8	Randomised	TP+ HD+	Included in Primary Analysis	Leg	Clinical Cure & Serological Cure
PNG	11	Male	Ulcer	20mg	0	1	Completely healed	4	0	Randomised	TP- HD+	Included in Primary Analysis	Leg	Clinical Cure & Serological Cure
PNG	12	Male	Ulcer	30mg	0	1	Completely healed	0		Randomised	TP- HD+	Missing 6 Month Follow-up RPR	Leg	Exlcuded from Primary Analysis
PNG	11	Male	Ulcer	30mg	0	0	Completely healed	8	4	Randomised	TP- HD-	Included in Primary Analysis	Leg	Clinical Cure & Non-Significant RPR Change
PNG	11	Male	Ulcer	20mg	0	1	Completely healed	4	0	Randomised	TP- HD+	Included in Primary Analysis	Leg	Clinical Cure & Serological Cure
PNG	9	Female	Ulcer	20mg	0	1	Completely healed	2	1	Randomised	TP- HD+	Included in Primary Analysis	Leg	Clinical Cure & Non-Significant RPR Change
PNG	8	Male	Ulcer	20mg	0	0	Completely healed	32	0	Randomised	TP- HD-	Included in Primary Analysis	Face/Neck	Clinical Cure & Serological Cure
PNG	6	Male	Ulcer	30mg	1	0	Completely healed	4	0	Randomised	TP+ HD-	Included in Primary Analysis	Leg	Clinical Cure & Serological Cure
PNG	13	Male	Ulcer	Not Randomised	0	0				T1 or T2 missing	TP- HD-	Patient did not meet trial inclusion criteria	Leg	Exlcuded from Primary Analysis
PNG	10	Female	Ulcer	30mg	1	1	Completely healed	8	4	Randomised	TP+ HD+	Included in Primary Analysis	Leg	Clinical Cure & Non-Significant RPR Change
PNG	10	Male	Ulcer	30mg	0	1	Completely healed	64	16	Randomised	TP- HD+	Included in Primary Analysis	Leg	Clinical Cure & Serological Cure
PNG	8	Female	Ulcer	20mg	0	0	Completely healed	16	8	Randomised	TP- HD-	Included in Primary Analysis	Leg	Clinical Cure & Non-Significant RPR Change
PNG	11	Male	Ulcer	30mg	0	1	Completely healed	1	1	Randomised	TP- HD+	Included in Primary Analysis	Leg	Clinical Cure & Non-Significant RPR Change
PNG	11	Female	Ulcer	20mg	0	1	Completely healed	8	0	Randomised	TP- HD+	Included in Primary Analysis	Leg	Clinical Cure & Serological Cure
PNG	8	Male	Ulcer	30mg	1	1	Completely healed	16	2	Randomised	TP+ HD+	Included in Primary Analysis	Leg	Clinical Cure & Serological Cure
PNG	10	Male	Ulcer	20mg	1	1	Completely healed	8	1	Randomised	TP+ HD+	Included in Primary Analysis	Leg	Clinical Cure & Serological Cure
PNG	11	Male	Ulcer	20mg	1	0	Completely healed	32		Randomised	TP+ HD-	Missing 6 Month Follow-up RPR	Leg	Exlcuded from Primary Analysis
PNG	11	Male	Ulcer	30mg	0	1	Completely healed	64	1	Randomised	TP- HD+	Included in Primary Analysis	Leg	Clinical Cure & Serological Cure
PNG	9	Female	Ulcer	30mg	0	1	Completely healed	0	0	Randomised	TP- HD+	Negative RPR at baseline	Arm	Exlcuded from Primary Analysis
PNG	13	Male	Ulcer	Not Randomised	0	1				T1&T2 neg	TP- HD+	Patient did not meet trial inclusion criteria	Leg	Exlcuded from Primary Analysis
PNG	12	Female	Ulcer	20mg	1	1	Completely healed	4	0	Randomised	TP+ HD+	Included in Primary Analysis	Leg	Clinical Cure & Serological Cure
PNG	10	Female	Papillomata	30mg	1	0	Completely healed	16	0	Randomised	TP+ HD-	Included in Primary Analysis	Leg	Clinical Cure & Serological Cure
PNG	12	Male	Ulcer	20mg	0	0	Completely healed	0	1	Randomised	TP- HD-	Negative RPR at baseline	Leg	Exlcuded from Primary Analysis
PNG	11	Male	Ulcer	30mg	0	1	Completely healed	4	0	Randomised	TP- HD+	Included in Primary Analysis	Leg	Clinical Cure & Serological Cure
PNG	10	Female	Ulcer	30mg	1	0	Completely healed	8	0	Randomised	TP+ HD-	Included in Primary Analysis	Leg	Clinical Cure & Serological Cure
PNG	10	Female	Ulcer	20mg	0	0	Completely healed	2	2	Randomised	TP- HD-	Included in Primary Analysis	Leg	Clinical Cure & Non-Significant RPR Change
PNG	10	Male	Ulcer	20mg	0	0	Completely healed	0	0	Randomised	TP- HD-	Negative RPR at baseline	Leg	Exlcuded from Primary Analysis
PNG	11	Female	Ulcer	30mg	0	0	Completely healed	0	0	Randomised	TP- HD-	Negative RPR at baseline	Leg	Exlcuded from Primary Analysis
PNG	11	Male	Ulcer	20mg	1	0	Completely healed	2	0	Randomised	TP+ HD-	Included in Primary Analysis	Leg	Clinical Cure & Serological Cure
PNG	14	Male	Ulcer	20mg	0	0	Completely healed	16	16	Randomised	TP- HD-	Included in Primary Analysis	Leg	Clinical Cure & Non-Significant RPR Change
PNG	13	Male	Ulcer	Not Randomised						T2 neg		Patient did not meet trial inclusion criteria	Leg	Exlcuded from Primary Analysis
PNG	12	Male	Ulcer	30mg	0	0	Completely healed	2		Randomised	TP- HD-	Missing 6 Month Follow-up RPR	Leg	Exlcuded from Primary Analysis
PNG	9	Male	Ulcer	30mg	0	0	Completely healed	16		Randomised	TP- HD-	Missing 6 Month Follow-up RPR	Leg	Exlcuded from Primary Analysis
PNG	11	Male	Ulcer	20mg	0	0	Completely healed	2	1	Randomised	TP- HD-	Included in Primary Analysis	Leg	Clinical Cure & Non-Significant RPR Change
PNG	12	Male	Ulcer	20mg	0	0	Completely healed	0	1	Randomised	TP- HD-	Negative RPR at baseline	Leg	Exlcuded from Primary Analysis
PNG	12	Male	Papillomata	30mg	1	0	Completely healed	8	0	Randomised	TP+ HD-	Included in Primary Analysis	Leg	Clinical Cure & Serological Cure
PNG	6	Male	Ulcer	20mg	1	0	Completely healed	4	0	Randomised	TP+ HD-	Included in Primary Analysis	Leg	Clinical Cure & Serological Cure
PNG	7	Male	Ulcer	30mg	1	0	Completely healed	8	2	Randomised	TP+ HD-	Included in Primary Analysis	Leg	Clinical Cure & Serological Cure
PNG	10	Male	Ulcer	20mg	1	1	Completely healed	4	1	Randomised	TP+ HD+	Included in Primary Analysis	Leg	Clinical Cure & Serological Cure
PNG	11	Male	Papillomata	30mg	1	0	Completely healed	16	8	Randomised	TP+ HD-	Included in Primary Analysis	Leg	Clinical Cure & Non-Significant RPR Change
PNG	11	Female	Ulcer	30mg	0	0	Completely healed	2	0	Randomised	TP- HD-	Included in Primary Analysis	Leg	Clinical Cure & Serological Cure
PNG	14	Female	Ulcer	Not Randomised	0	0				T2 neg	TP- HD-	Patient did not meet trial inclusion criteria	Leg	Exlcuded from Primary Analysis
PNG	9	Male	Ulcer	20mg	1	0	Completely healed	16	1	Randomised	TP+ HD-	Included in Primary Analysis	Leg	Clinical Cure & Serological Cure
PNG	7	Female	Ulcer	20mg	0	0	Completely healed	0	0	Randomised	TP- HD-	Negative RPR at baseline	Leg	Exlcuded from Primary Analysis
PNG	8	Male	Ulcer	30mg	0	1	Completely healed	0	0	Randomised	TP- HD+	Negative RPR at baseline	Leg	Exlcuded from Primary Analysis
PNG	7	Male	Ulcer	20mg	0	1	Completely healed	0	0	Randomised	TP- HD+	Negative RPR at baseline	Leg	Exlcuded from Primary Analysis
PNG	6	Female	Ulcer	30mg	0	0	Completely healed	0	0	Randomised	TP- HD-	Negative RPR at baseline	Leg	Exlcuded from Primary Analysis
PNG	8	Male	Ulcer	30mg	0	0	Completely healed	0		Randomised	TP- HD-	Missing 6 Month Follow-up RPR	Leg	Exlcuded from Primary Analysis
PNG	8	Male	Ulcer	20mg	0	1	Completely healed	0	0	Randomised	TP- HD+	Negative RPR at baseline	Leg	Exlcuded from Primary Analysis
PNG	8	Male	Ulcer	30mg	0	1	Completely healed	0	0	Randomised	TP- HD+	Negative RPR at baseline	Leg	Exlcuded from Primary Analysis
PNG	8	Female	Ulcer	30mg	0	0	Completely healed	0	0	Randomised	TP- HD-	Negative RPR at baseline	Leg	Exlcuded from Primary Analysis
PNG	10	Female	Ulcer	20mg	0	0	Completely healed	0	0	Randomised	TP- HD-	Negative RPR at baseline	Leg	Exlcuded from Primary Analysis
PNG	13	Male	Papillomata	Not Randomised						T1&T2 neg		Patient did not meet trial inclusion criteria	Face/Neck	Exlcuded from Primary Analysis
PNG	11	Male	Ulcer	20mg	0	1	Completely healed	4	1	Randomised	TP- HD+	Included in Primary Analysis	Leg	Clinical Cure & Serological Cure
PNG	14	Male	Ulcer	30mg	0	1	Completely healed	2	4	Randomised	TP- HD+	Included in Primary Analysis	Leg	Clinical Cure & Non-Significant RPR Change
PNG	12	Female	Ulcer	20mg	0	0	Completely healed	0	0	Randomised	TP- HD-	Negative RPR at baseline	Leg	Exlcuded from Primary Analysis
PNG	7	Male	Ulcer	30mg	0	0	Completely healed	0	0	Randomised	TP- HD-	Negative RPR at baseline	Arm	Exlcuded from Primary Analysis
PNG	8	Male	Ulcer	20mg	0	0	Completely healed	32	4	Randomised	TP- HD-	Included in Primary Analysis	Leg	Clinical Cure & Serological Cure
PNG	7	Female	Ulcer	20mg	0	0	Completely healed	16	2	Randomised	TP- HD-	Included in Primary Analysis	Leg	Clinical Cure & Serological Cure
PNG	6	Female	Ulcer	20mg	0	0	Completely healed	0	0	Randomised	TP- HD-	Negative RPR at baseline	Leg	Exlcuded from Primary Analysis
PNG	6	Male	Ulcer	30mg	0	0	Completely healed	0	1	Randomised	TP- HD-	Negative RPR at baseline	Leg	Exlcuded from Primary Analysis
PNG	10	Male	Ulcer	20mg	0	0	Completely healed	8	4	Randomised	TP- HD-	Included in Primary Analysis	Leg	Clinical Cure & Non-Significant RPR Change
PNG	11	Male	Ulcer	20mg	0	0	Completely healed	32	8	Randomised	TP- HD-	Included in Primary Analysis	Leg	Clinical Cure & Serological Cure
PNG	14	Male	Ulcer	Not Randomised	0	1				T1&T2 neg	TP- HD+	Patient did not meet trial inclusion criteria	Leg	Exlcuded from Primary Analysis
PNG	10	Male	Ulcer	30mg	1	0	Completely healed	0	0	Randomised	TP+ HD-	Negative RPR at baseline	Leg	Exlcuded from Primary Analysis
PNG	10	Male	Ulcer	30mg	0	1	Completely healed	1	0	Randomised	TP- HD+	Included in Primary Analysis	Leg	Clinical Cure & Serological Cure
PNG	12	Male	Ulcer	30mg	0	0	Completely healed	0	1	Randomised	TP- HD-	Negative RPR at baseline	Leg	Exlcuded from Primary Analysis
PNG	15	Male	Ulcer	20mg	0	0	Completely healed	8	4	Randomised	TP- HD-	Included in Primary Analysis	Leg	Clinical Cure & Non-Significant RPR Change
PNG	8	Male	Ulcer	20mg	0	0	Completely healed	0	0	Randomised	TP- HD-	Negative RPR at baseline	Leg	Exlcuded from Primary Analysis
PNG	8	Female	Ulcer	30mg	0	0	Completely healed	0	0	Randomised	TP- HD-	Negative RPR at baseline	Leg	Exlcuded from Primary Analysis
PNG	8	Female	Ulcer	20mg	0	0	Completely healed	0	0	Randomised	TP- HD-	Negative RPR at baseline	Leg	Exlcuded from Primary Analysis
PNG	5	Female	Ulcer	30mg	0	0	Completely healed	0	0	Randomised	TP- HD-	Negative RPR at baseline	Trunk	Exlcuded from Primary Analysis
PNG	10	Male	Ulcer	30mg	0	1	Completely healed	0		Randomised	TP- HD+	Missing 6 Month Follow-up RPR	Leg	Exlcuded from Primary Analysis
PNG	10	Female	Ulcer	30mg	0	0	Completely healed	0	0	Randomised	TP- HD-	Negative RPR at baseline	Leg	Exlcuded from Primary Analysis
PNG	13	Male	Papillomata	Not Randomised	0	0				T1&T2 neg	TP- HD-	Patient did not meet trial inclusion criteria	Leg	Exlcuded from Primary Analysis
PNG	13	Female	Papillomata	Not Randomised	0	0				T1&T2 neg	TP- HD-	Patient did not meet trial inclusion criteria	Arm	Exlcuded from Primary Analysis
PNG	14	Male	Ulcer	30mg	1	1	Completely healed	16	2	Randomised	TP+ HD+	Included in Primary Analysis	Leg	Clinical Cure & Serological Cure
PNG	13	Male	Ulcer	Not Randomised	0	0				T1 or T2 missing	TP- HD-	Patient did not meet trial inclusion criteria	Leg	Exlcuded from Primary Analysis
PNG	13	Female	Papillomata	Not Randomised	0	0				T2 neg	TP- HD-	Patient did not meet trial inclusion criteria	Leg	Exlcuded from Primary Analysis
PNG	13	Female	Papillomata	Not Randomised	0	1				T1&T2 neg	TP- HD+	Patient did not meet trial inclusion criteria	Leg	Exlcuded from Primary Analysis
PNG	10	Male	Ulcer	Not Randomised	0	0				T1&T2 neg	TP- HD-	Patient did not meet trial inclusion criteria	Leg	Exlcuded from Primary Analysis
PNG	14	Female	Ulcer	20mg	0	0	Completely healed	4	4	Randomised	TP- HD-	Included in Primary Analysis	Leg	Clinical Cure & Non-Significant RPR Change
PNG	15	Male	Ulcer	Not Randomised	1	0				T1&T2 neg	TP+ HD-	Patient did not meet trial inclusion criteria	Leg	Exlcuded from Primary Analysis
PNG	14	Male	Ulcer	Not Randomised	0	1				T1&T2 neg	TP- HD+	Patient did not meet trial inclusion criteria	Leg	Exlcuded from Primary Analysis
PNG	15	Female	Ulcer	Not Randomised	0	1				T1&T2 neg	TP- HD+	Patient did not meet trial inclusion criteria	Leg	Exlcuded from Primary Analysis
PNG	15	Male	Ulcer	30mg	0	1	Completely healed	8	1	Randomised	TP- HD+	Included in Primary Analysis	Leg	Clinical Cure & Serological Cure
PNG	15	Male	Ulcer	20mg	0	0	Completely healed	16	2	Randomised	TP- HD-	Included in Primary Analysis	Leg	Clinical Cure & Serological Cure
PNG	12	Male	Ulcer	Not Randomised	0	0				T1&T2 neg	TP- HD-	Patient did not meet trial inclusion criteria	Leg	Exlcuded from Primary Analysis
PNG	15	Male	Ulcer	Not Randomised	0	0				T1 or T2 missing	TP- HD-	Patient did not meet trial inclusion criteria	Leg	Exlcuded from Primary Analysis
PNG	13	Male	Ulcer	Not Randomised	0	0				T1&T2 neg	TP- HD-	Patient did not meet trial inclusion criteria	Leg	Exlcuded from Primary Analysis
PNG	12	Male	Ulcer	Not Randomised	0	0				T1&T2 neg	TP- HD-	Patient did not meet trial inclusion criteria	Leg	Exlcuded from Primary Analysis
PNG	11	Male	Ulcer	Not Randomised	0	0				T1&T2 neg	TP- HD-	Patient did not meet trial inclusion criteria	Leg	Exlcuded from Primary Analysis
PNG	13	Female	Papillomata	Not Randomised	0	0				T1&T2 neg	TP- HD-	Patient did not meet trial inclusion criteria	Leg	Exlcuded from Primary Analysis
PNG	13	Male	Ulcer	Not Randomised	0	1				T1&T2 neg	TP- HD+	Patient did not meet trial inclusion criteria	Leg	Exlcuded from Primary Analysis
PNG	13	Female	Ulcer	Not Randomised	0	1				T1&T2 neg	TP- HD+	Patient did not meet trial inclusion criteria	Leg	Exlcuded from Primary Analysis
PNG	13	Female	Ulcer	Not Randomised	0	0				T1&T2 neg	TP- HD-	Patient did not meet trial inclusion criteria	Leg	Exlcuded from Primary Analysis
PNG	7	Male	Ulcer	Not Randomised	0	1				T1&T2 neg	TP- HD+	Patient did not meet trial inclusion criteria	Leg	Exlcuded from Primary Analysis
PNG	10	Male	Papillomata	Not Randomised	0	0				T1&T2 neg	TP- HD-	Patient did not meet trial inclusion criteria	Leg	Exlcuded from Primary Analysis
PNG	9	Female	Ulcer	Not Randomised	0	1				T1&T2 neg	TP- HD+	Patient did not meet trial inclusion criteria	Leg	Exlcuded from Primary Analysis
PNG	15	Female	Ulcer	Not Randomised						T1 or T2 missing		Patient did not meet trial inclusion criteria	Leg	Exlcuded from Primary Analysis
PNG	8	Male	Ulcer	Not Randomised	0	1				T1&T2 neg	TP- HD+	Patient did not meet trial inclusion criteria	Leg	Exlcuded from Primary Analysis
PNG	10	Male	Ulcer	30mg	0	1	Completely healed	0	0	Randomised	TP- HD+	Negative RPR at baseline	Leg	Exlcuded from Primary Analysis
PNG	6	Male	Papillomata	Not Randomised	0	0				T1&T2 neg	TP- HD-	Patient did not meet trial inclusion criteria	Leg	Exlcuded from Primary Analysis
PNG	10	Male	Papillomata	Not Randomised	0	1				T1&T2 neg	TP- HD+	Patient did not meet trial inclusion criteria	Leg	Exlcuded from Primary Analysis
PNG	7	Male	Ulcer	Not Randomised	0	1				T1&T2 neg	TP- HD+	Patient did not meet trial inclusion criteria	Leg	Exlcuded from Primary Analysis
PNG	8	Male	Ulcer	Not Randomised	0	0				T1&T2 neg	TP- HD-	Patient did not meet trial inclusion criteria	Leg	Exlcuded from Primary Analysis
PNG	12	Male	Ulcer	Not Randomised	0	1				T1&T2 neg	TP- HD+	Patient did not meet trial inclusion criteria	Leg	Exlcuded from Primary Analysis
PNG	12	Female	Papillomata	Not Randomised	0	1				T1&T2 neg	TP- HD+	Patient did not meet trial inclusion criteria	Leg	Exlcuded from Primary Analysis
PNG	9	Female	Ulcer	Not Randomised	0	1				T1&T2 neg	TP- HD+	Patient did not meet trial inclusion criteria	Leg	Exlcuded from Primary Analysis
PNG	13	Male	Ulcer	Not Randomised	0	1				T1&T2 neg	TP- HD+	Patient did not meet trial inclusion criteria	Leg	Exlcuded from Primary Analysis
PNG	14	Female	Ulcer	Not Randomised	0	0				T1 or T2 missing	TP- HD-	Patient did not meet trial inclusion criteria	Leg	Exlcuded from Primary Analysis
PNG	13	Male	Ulcer	Not Randomised	0	0				T1&T2 neg	TP- HD-	Patient did not meet trial inclusion criteria	Leg	Exlcuded from Primary Analysis
PNG	14	Female	Ulcer	Not Randomised	0	1				T1&T2 neg	TP- HD+	Patient did not meet trial inclusion criteria	Leg	Exlcuded from Primary Analysis
PNG	12	Male	Ulcer	Not Randomised	0	1				T1&T2 neg	TP- HD+	Patient did not meet trial inclusion criteria	Leg	Exlcuded from Primary Analysis
PNG	8	Female	Ulcer	Not Randomised	1	1				T2 neg	TP+ HD+	Patient did not meet trial inclusion criteria	Leg	Exlcuded from Primary Analysis
PNG	12	Female	Papillomata	Not Randomised	0	0				T1&T2 neg	TP- HD-	Patient did not meet trial inclusion criteria	Leg	Exlcuded from Primary Analysis
PNG	8	Male	Ulcer	Not Randomised	0	0				T2 neg	TP- HD-	Patient did not meet trial inclusion criteria	Leg	Exlcuded from Primary Analysis
PNG	7	Female	Ulcer	Not Randomised	1	0				T1 neg	TP+ HD-	Patient did not meet trial inclusion criteria	Leg	Exlcuded from Primary Analysis
PNG	13	Male	Papillomata	Not Randomised	1	1				T1&T2 neg	TP+ HD+	Patient did not meet trial inclusion criteria	Leg	Exlcuded from Primary Analysis
PNG	13	Female	Ulcer	Not Randomised	1	1				T1&T2 neg	TP+ HD+	Patient did not meet trial inclusion criteria	Leg	Exlcuded from Primary Analysis
PNG	10	Male	Ulcer	20mg	1	0	Completely healed	16	1	Randomised	TP+ HD-	Included in Primary Analysis	Leg	Clinical Cure & Serological Cure
PNG	12	Male	Ulcer	Not Randomised	0	0				T1 or T2 missing	TP- HD-	Patient did not meet trial inclusion criteria	Leg	Exlcuded from Primary Analysis
PNG	7	Male	Papillomata	Not Randomised	0	1				T1&T2 neg	TP- HD+	Patient did not meet trial inclusion criteria	Leg	Exlcuded from Primary Analysis
PNG	8	Male	Ulcer	Not Randomised	0	0				T1&T2 neg	TP- HD-	Patient did not meet trial inclusion criteria	Leg	Exlcuded from Primary Analysis
PNG	8	Female	Ulcer	20mg	0	1	Completely healed	16	1	Randomised	TP- HD+	Included in Primary Analysis	Leg	Clinical Cure & Serological Cure
PNG	15	Male	Ulcer	20mg	0	0	Completely healed	1	0	Randomised	TP- HD-	Included in Primary Analysis	Leg	Clinical Cure & Serological Cure
PNG	14	Male	Ulcer	30mg	0	1	Completely healed	16	4	Randomised	TP- HD+	Included in Primary Analysis	Leg	Clinical Cure & Serological Cure
PNG	14	Male	Ulcer	Not Randomised	0	1				T1&T2 neg	TP- HD+	Patient did not meet trial inclusion criteria	Leg	Exlcuded from Primary Analysis
PNG	11	Male	Ulcer	Not Randomised	0	1				T1&T2 neg	TP- HD+	Patient did not meet trial inclusion criteria	Leg	Exlcuded from Primary Analysis
PNG	12	Male	Ulcer	30mg	1	1	Completely healed	16	2	Randomised	TP+ HD+	Included in Primary Analysis	Leg	Clinical Cure & Serological Cure
PNG	8	Male	Ulcer	Not Randomised	0	1				T1&T2 neg	TP- HD+	Patient did not meet trial inclusion criteria	Leg	Exlcuded from Primary Analysis
PNG	10	Male	Papillomata	Not Randomised	0	1				T1&T2 neg	TP- HD+	Patient did not meet trial inclusion criteria	Leg	Exlcuded from Primary Analysis
PNG	15	Male	Ulcer	Not Randomised						T1 or T2 missing		Patient did not meet trial inclusion criteria	Leg	Exlcuded from Primary Analysis
PNG	9	Female	Ulcer	Not Randomised	0	0				T1&T2 neg	TP- HD-	Patient did not meet trial inclusion criteria	Leg	Exlcuded from Primary Analysis
PNG	9	Male	Papillomata	Not Randomised	0	1				T1&T2 neg	TP- HD+	Patient did not meet trial inclusion criteria	Leg	Exlcuded from Primary Analysis
PNG	11	Male	Ulcer	Not Randomised	0	1				T1&T2 neg	TP- HD+	Patient did not meet trial inclusion criteria	Leg	Exlcuded from Primary Analysis
PNG	12	Male	Ulcer	Not Randomised	0	1				T1&T2 neg	TP- HD+	Patient did not meet trial inclusion criteria	Leg	Exlcuded from Primary Analysis
PNG	7	Female	Ulcer	Not Randomised	0	1				T1&T2 neg	TP- HD+	Patient did not meet trial inclusion criteria	Leg	Exlcuded from Primary Analysis
PNG	10	Female	Ulcer	Not Randomised	0	1				T1&T2 neg	TP- HD+	Patient did not meet trial inclusion criteria	Leg	Exlcuded from Primary Analysis
PNG	12	Female	Ulcer	Not Randomised	0	0				T1&T2 neg	TP- HD-	Patient did not meet trial inclusion criteria	Leg	Exlcuded from Primary Analysis
PNG	8	Male	Ulcer	Not Randomised	0	0				T1&T2 neg	TP- HD-	Patient did not meet trial inclusion criteria	Face/Neck	Exlcuded from Primary Analysis
PNG	11	Female	Ulcer	Not Randomised	0	1				T1&T2 neg	TP- HD+	Patient did not meet trial inclusion criteria	Leg	Exlcuded from Primary Analysis
PNG	13	Male	Ulcer	Not Randomised	0	0				T1&T2 neg	TP- HD-	Patient did not meet trial inclusion criteria	Leg	Exlcuded from Primary Analysis
PNG	10	Male	Ulcer	Not Randomised						T1 or T2 missing		Patient did not meet trial inclusion criteria	Leg	Exlcuded from Primary Analysis
PNG	13	Male	Ulcer	Not Randomised	0	0				T1&T2 neg	TP- HD-	Patient did not meet trial inclusion criteria	Leg	Exlcuded from Primary Analysis
PNG	13	Female	Ulcer	Not Randomised	0	0				T1&T2 neg	TP- HD-	Patient did not meet trial inclusion criteria	Leg	Exlcuded from Primary Analysis
PNG	12	Female	Ulcer	30mg	1	1	Completely healed	32	1	Randomised	TP+ HD+	Included in Primary Analysis	Leg	Clinical Cure & Serological Cure
PNG	13	Female	Ulcer	Not Randomised	0	1				T1&T2 neg	TP- HD+	Patient did not meet trial inclusion criteria	Leg	Exlcuded from Primary Analysis
PNG	13	Female	Papillomata	30mg	1	0	Completely healed	8	0	Randomised	TP+ HD-	Included in Primary Analysis	Leg	Clinical Cure & Serological Cure
PNG	12	Female	Papillomata	20mg	0	1	Completely healed	0	0	Randomised	TP- HD+	Negative RPR at baseline	Leg	Exlcuded from Primary Analysis
PNG	13	Female	Papillomata	20mg	1	1	Completely healed	16	1	Randomised	TP+ HD+	Included in Primary Analysis	Face/Neck	Clinical Cure & Serological Cure
PNG	11	Female	Ulcer	30mg	0	1	Completely healed	32	2	Randomised	TP- HD+	Included in Primary Analysis	Leg	Clinical Cure & Serological Cure
PNG	12	Female	Ulcer	30mg	0	0	Partially healed	2	2	Randomised	TP- HD-	Included in Primary Analysis	Leg	Clinical Cure & Non-Significant RPR Change
PNG	13	Male	Ulcer	Not Randomised	0	1				T2 neg	TP- HD+	Patient did not meet trial inclusion criteria	Leg	Exlcuded from Primary Analysis
PNG				Not Randomised						T1 or T2 missing		Patient did not meet trial inclusion criteria	Missing	Exlcuded from Primary Analysis
